# Supplementary material for: In situ biomarker discovery and label-free molecular histopathological diagnosis of lung cancer by ambient mass spectrometry imaging
Source: Sci Rep. 2015 Sep 25;5:14089. doi: 10.1038/srep14089 (PMC4585892; doi:10.1038/srep14089)
Supplement: Supplementary Data file S1 [file srep14089-s2.xls]

## Sheet: Tumor VS non-tumor
	Tumor
m/z	777106 AC L NEC	793382T AC L	1046242 AC L	999647 AC L	1042882 AC L	904376T AC L	998954 10w AC L	935462T AC L	902784T AC L	860782T AC L	983942 AC L	991435 AC L	997334T AC L	1015483 AC L	806733T AC ML	993617 AC ML	1049383 AC ML	997612T AC M	999487 AC M	997896-2 AC M	1057318 AC M	984109T AC M	985842T AC M	930129T AC M	793980T AC M	984232T AC M	793925T AC M	1013628 AC HM	1018701 AC HM	999856 AC HM	984277 AC H	988005T AC H	991317 AC H	991759 AC H	983322 AC H	1018744 AC H	999506 AC H	1049062 SCC L	940256T SCC L	942882T SCC L	1023446 SCC L	808691T SCC L	814505T SCC L	850240T SCC L	831838T SCC M	1063976 SCC M	1054733 SCC M	842214T SCC M	1052759 SCC HM
100.072	11.1235	7.7986	3.2292	1.03049	2.99677	9.76395	1.71163	16.8571	0	7.40972	2.28	10.8431	0	4.09549	10.0131	2.10841	3.08655	1.44901	0.968282	1.45869	0.711642	8	16.4196	7.84635	12.4667	12.9538	13.0209	1.62092	5.68219	1.34144	6.00344	8.58503	7.29588	10.9417	9.03323	11.1645	1.03692	2.98484	5.12143	2.77238	5.79926	24	12.9093	8.08347	8.23298	2.21201	14.6713	4.11017	3.85083
102.122	20.256	19.607	88.615	2.70958	42.1172	23.1459	0	48.6398	18.3092	34.3368	6.28	14.7234	0	9.91777	14.3687	0	38.4791	5.04579	3.5859	0	4.36239	26.9759	26.6034	12.9513	18.8207	32.7217	20.8121	0	12.6721	0	19.2302	17.2495	30.4101	20.1576	23.432	20.7824	2.10104	39.6608	78.1143	44.1867	11.798	63.5556	18.6399	13.3339	32.5896	48.261	28.4199	21.9153	66.7624
103.078	0.855757	0.6	0	0.083253	0	0.562232	0.17907	1.06036	0.371168	0.493056	0.426667	0.68617	0.057143	0.244032	0.605225	0.16343	0	0.13094	0.076652	0.145127	0.056716	0.493976	1.13744	0.522408	0.793104	0.644755	0.94572	0.125491	0.384616	0.155015	0.563574	0.508318	0.388889	0.755374	0.688822	0.935244	0.138601	0	0	0	0.437009	1.78125	0.903282	0.541732	0.333541	0	1.5442	0.228814	0
104.107	197.978	228.378	156.75	105.271	415.037	105.858	21.1535	369.866	152.904	209.069	38.1467	267.691	94.3952	223.48	295.948	18.3026	13.2937	52.9693	42.3656	19.1123	194.093	11.6145	372.484	184.973	356.782	255.537	227.163	27.4954	272.565	31.9676	45.5979	534.731	113.803	550.724	42.716	123.896	195.835	392.54	66.3	133.367	648.835	520.972	194.653	420.236	359.793	180.428	129.025	214.229	283.757
106.071	12.9378	16.0881	7.8538	1.09826	4.90323	13.7682	6.55349	16.0483	10.636	11.5486	3.82667	7.74468	3.52381	4.15385	5.95501	2.91586	14.7682	8.26691	3.61938	1.87924	3.61552	9.50602	30.0701	8.13572	11.9747	16.3133	11.9645	4.98301	4.94028	1.51773	11.7423	19.8161	8.81835	20	12.1088	18.4193	1.95078	4.69673	8.28571	7.99005	5.76952	29.8264	13.4119	8.85039	7.59525	8.16177	37.3412	9.05932	6.96133
109.082	7.44779	4.45035	8.4086	1.58648	3.1215	5.26609	1.63023	7.19416	3.591	5.80208	2.68	7.68085	1.17619	3.19098	6.85486	3.25728	4.47913	1.30957	1.30397	2.18538	0.802388	2.89157	9.29021	5.44558	5.95862	9.01678	5.60125	1.77909	4.24798	1.6768	4.76632	5.25324	3.02434	5.9826	5.8852	9.54989	1.47409	3.40303	5.61429	3.56133	3.91822	10.5972	7.72539	5.85512	3.34603	4.03064	11.2818	4.20339	5.29834
112.089	9.15	4.7799	8.1879	2.9003	1.3349	2.7952	6.249	3.0733	6.8828	3.4644	3.8882	3.1798	6.992	3.7472	3.0343	6.0333	3.6616	9.2676	3.4514	6.3096	4.3229	2.1497	15.646	6.3836	4.6578	7.5588	16.831	10.727	4.4791	4.7458	1.7698	1.0467	6.3312	1.1146	1.4342	1.1834	46.506	13.71	35.249	17.974	6.5155	3.6452	1.6773	16.569	9.4157	9.8576	9.456	2.4746	5.8315
112.116	9.56928	4.88532	0	1.43417	1.41935	3.03434	1.76977	9.26761	4.3229	3.45139	3.07333	6.99202	0	4.65782	7.55878	3.4644	1.08346	0	1.0467	0	1.33492	2.79518	6.30955	6.03329	6.88276	6.24895	0	2.14967	6.3836	1.18338	2.90034	3.88817	0	3.74718	3.66163	6.33121	1.11464	0	1.57143	1.36906	6.51549	9.85764	9.45596	5.8315	3.64522	0	9.41575	2.47458	0
116.082	14.989	7.66573	7.5017	4.10165	5.86882	2.96996	1.84651	22.4477	7.55186	3.00347	2.42667	10.0904	2.01905	20.366	12.492	2.83333	1.08037	3.73985	1.4467	3.56144	5.21612	1.73494	7.58887	15.0935	18.731	7.01259	10.6013	5.22876	26.0567	3.2766	2.16838	7.32163	1.43258	5.36745	2.10574	4.8121	3.2364	6.10056	5.97143	3.97238	18.3346	11.8125	10.4637	13.4898	7.72142	3.45588	8.95304	2.33051	6.13812
117.093	35.6687	18.9301	15.169	4.57164	8.28172	19.0815	17.6326	53.3843	26.7534	15.4792	10.5333	30.1356	11.8024	12.7215	21.5501	12.7977	13.4142	18.6082	12.4009	8.58792	6.68299	17.3976	31.5369	18.9718	43.6782	22.3077	80.7035	10.3556	18.2682	5.51976	21.7079	18.0129	22.8876	24.7492	21.3958	25.9437	5.99482	8.00958	12.4857	8.23867	15.9033	46.2951	40.5751	21.4488	13.6215	7.27492	30.8591	10.4237	10
118.086	8.46888	27.6797	4.9336	6.73282	8.31505	2.72961	4.15349	27.6046	8.66732	7.96181	1.51333	10.8351	9.48809	23.8886	14.3483	3.6343	1.2813	10.2929	20.3348	3.36759	5.41254	3.07229	26.6034	9.44302	10.9011	11.2154	11.2004	3.63333	19.9119	3.80446	3.13402	15.8826	7.47753	17.3552	2.65861	9.08705	12.2312	14.9138	5.45714	8.00221	13.7522	25.1042	8.67098	18.6031	16.3623	3.55882	9.55663	5.58475	5.87293
119.032	0	0	1.7874	1.12294	1.41075	1.47639	1.16279	3.28068	1.78669	1.5	0	0	1.29762	1.76923	0	3.41748	1.29984	0.902706	0.862555	1.43291	1.17373	1.85542	0	0	0	2.73427	0	1.74052	0	0.975684	1.62543	0	1.44195	0	2.53474	0	0.716321	1.71748	1.88571	1.45746	0	5.64236	0	0	1.4341	0.965686	0	0.983051	1.55801
120.08	1.58835	1.63916	1.4684	0.337851	0.615054	1.76395	0.551163	2.40543	1.41879	1.64236	0.46	1.21543	0.328571	0.801061	1.39913	0.495146	1.64915	0.710718	0.304846	0.322034	0.460299	1.3253	2.35187	1.10755	2.06437	2.64895	1.6263	0.715033	1.44838	0.288754	1.06186	1.6756	0.906367	1.77073	1.20544	1.9448	0.346503	0.727055	1.05714	0.81547	1.30483	4.58681	1.43523	1.48032	1.32605	0.761029	3.10221	1.22034	0.767956
121.087	3.43675	3.26573	1.9435	1.26815	1.34946	2.78541	1.23721	6.43763	2.1409	1.88889	1.23333	3.35638	0.72381	1.88859	2.80987	2.08738	2.19165	0.901145	0.65815	1.28072	0.517612	2.27711	4.71826	2.16517	3.72874	3.36504	3.73069	1.1268	2.26316	1.38095	2.2165	2.23198	2.1573	3.2088	3.53474	4.66985	1.11205	1.24741	1.97143	1.1116	2.04585	6.57986	4.16839	2.54331	2.25109	1.11642	5.81768	1.05085	1.64088
122.096	21.1757	16.0951	69.252	1.14279	35.8226	38.4936	3.98605	35.1066	27.2407	45.2882	7.58667	14.7181	3.39524	8.50398	11.4528	3.50809	40.2272	3.18887	2.28458	1.7214	6.80119	29.0361	34.6808	11.4481	19.2644	63.8028	20.8559	3.22941	11.2895	1.22188	23.4227	23.8863	32.3464	28.0317	29.8459	32.5	1.27396	36.4589	49.0929	37.2884	10.3581	68.1944	21.4223	13.1402	32.3079	44.1875	43.1809	34.161	56.1105
125.097	27.4019	20.4783	3.588	15.2333	5.31398	15.8197	17.3977	29.674	12.2916	10.6944	11.8867	28.125	14.2214	17.2812	32.2264	29.0858	5.72488	13.3413	10.4793	18.2945	7.17373	14.3133	23.6784	24.4123	30.7632	16.4797	27.7035	18.8935	21.0202	15.693	12	15.2283	12.4757	18.8485	16.1239	22.0297	14.6146	4.96409	6.31429	4.81215	21.1115	31.6389	32.8653	25.8835	15.7008	3.20956	30.3039	6.44915	4.22652
128.111	3.18574	1.94685	1.1528	0.815586	0.784946	1.66524	1.03256	3.23038	1.61252	1.25	1.48	3.09043	0.7	1.34217	2.69811	2.04045	0.644513	0.625911	0.577974	1.19491	0.600597	1.56627	2.95647	1.87964	2.9931	2.15385	3.06472	1.10022	1.93421	0.785208	1.35051	1.60351	1.397	2.07574	1.82477	2.7017	0.679404	0.873903	0.978571	0.832044	2.10905	4.97222	3.29534	1.78425	1.38476	0.610294	3.42956	0.872881	1.1326
129.053	0	0	33.362	9.83495	23.9247	24.0644	23.7953	36.161	26.6458	29.1701	0	0	11.1024	17.9894	0	20.1052	54.9521	14.4412	12.4546	8.08086	16.4239	27.9518	0	30.3406	0	38.2406	36.1169	12.0007	23.666	10.0101	0	0	28.6854	0	0	0	9.22927	25.7582	40.1071	27.9525	0	72.8368	0	0	41.9176	20.7316	0	24.0847	33.8066
130.157	10.9679	5.87133	64.651	1.7696	24.4344	7.32618	6.67597	13.4678	6.72211	8.38542	0	9.6516	3.86905	5.38196	8.07402	5.69849	8.10046	5.59157	4.51542	3.22775	2.25433	7.61446	8.85127	6.38668	8.24138	6.78182	7.62213	7.79303	8.34615	1.69301	5.09966	5.67745	8.83333	6.09826	0	0	1.58743	14.004	51.4214	29.8475	8.03883	20.7118	9.11399	0	15.5465	35.4743	12.0994	4.19491	17.7459
131.07	13.2841	6.95804	6.7375	2.44869	3.74409	9.30043	5.01163	14.5704	5.29746	7.79167	4.36667	13.8484	2.19206	5.54111	8.8984	4.98382	6.00773	3.31322	2.99912	2.72775	2.25731	8.10843	15.0931	8.0589	10.0322	12.4839	10.142	2.91699	7.84143	3.4691	5.71821	7.1488	8.38951	10.8915	7.65861	11.0839	3.23899	3.62091	5.83571	3.60995	6.98637	24.7986	11.2254	9.10866	6.95815	3.19485	14.0193	5.14407	4.34254
134.095	3.83333	2.73566	3.1894	0.886254	1.67097	3.18455	1.03256	3.36117	1.85714	2.25347	0.92	3.68351	0.583333	1.76127	2.69086	1.21197	2.09428	0.859001	0.875771	0.650424	0.520597	2.31325	4.52721	2.30602	2.81839	4.02937	2.72025	0.664052	2.16397	1.08612	1.91065	2.25786	1.59176	3.16581	2.41692	4.5138	0.683938	1.46768	2.77857	1.42431	2.54151	6.07986	3.57772	2.74646	1.62836	1.65686	4.8011	1.87288	2.47514
136.112	19.3313	12.3371	65.478	1.94288	25.5527	25.6824	5.04419	30.6157	21.3757	30.3646	0	14.383	3.56667	8.71353	11.4543	5.72438	32.238	4.46618	3.6696	2.65148	4.94289	20.3253	26.3474	11.4383	17.5908	38.3427	23.4551	3.65294	12.4049	1.95947	17.2955	17.5896	24.1142	20.5271	21.2417	24.6157	2.03238	26.767	42.05	29.8331	10.0421	51.4167	19.158	0	17.842	35.2549	30.6989	23.6695	41.4309
139.112	36.5643	19.2308	4.7143	9.85721	5.35376	15.176	13.3791	35.0966	16.1624	20.1354	16.16	28.4335	12.9476	19.8302	29.1364	23.4741	5.64451	9.67534	9.34097	16.6112	9.38567	18.2771	30.2116	24.2881	25.7908	31.1091	24.096	17.3444	29.0719	9.43364	13.0962	16.9002	17.8408	20.3214	14.2054	21.2749	9.76813	5.78053	5.65714	5.61878	25.5911	45.4896	31.785	24.0756	18.8382	3.86397	34.8812	14.5	4.76243
141.092	32.4478	19.1972	5.2226	11.2827	6.98495	25.691	16.3651	32.0644	14.8943	14.3542	13.6667	32.9787	10.7048	16.6101	27.3672	26.4725	7.66615	11.9126	11.3419	16.5858	8.06866	22.7349	33.6602	21.1408	29.6276	23.6601	30.5407	16.3837	22.9332	12.231	12.4983	18.476	16.7135	27.479	16.9909	24.1635	11.1276	6.95371	8.45	6.70829	22.3705	49.8125	30.0648	23.0646	17.4016	4.29412	33.1395	9.82203	6.00552
144.082	15.5723	12.5706	43.013	2.27009	19.6376	24.2403	5.04419	22.3722	16.1898	19.8611	8.16667	14.336	3.16905	8.86207	11.5718	5.23948	26.0556	3.70343	3.40441	2.63771	4.95005	18.6988	20.5441	9.6082	15.6828	24.8727	18.0021	3.65817	11.081	2.20365	12.7457	13.5795	17.1199	17.564	16.0725	21.7038	2.36982	20.6401	34.2286	21.3182	10.772	43.9757	15.3497	10.9764	18.1843	22.8248	20.9406	14	30.6519
148.065	2.79418	1.77063	0	3.72023	0	0	0.893023	2.82897	0.776908	0	0	4.9734	2.35238	16.7215	4.81422	1.09709	0	2.56556	1.7674	1.83051	3.00418	0	2.59976	2.80282	4.36782	1.68252	1.77035	2.2451	20.2348	1.38906	0	2.00092	0	1.91709	0	0	3.56541	1.39266	0	0	7.95539	0	1.94042	6.08661	0	0	0	0	0
148.105	0	0	2.5083	0	1.57312	1.34764	0	0	0	1.12847	0.733333	0	0	0	0	0	0.842349	0	0	0	0	1.16867	0	0	0	0	0	0	0	0	0.920962	0	0.762172	0	1.06949	2.71868	0	0	2.70714	1.24641	0	2.93403	0	0	0.708932	1.1875	2.52762	0.830508	1.75138
148.266	0.292169	0.152448	0.013289	0.196031	0.019355	0.133047	0.406977	0.214286	0.148728	0.173611	0.253333	0.31117	0.161905	0.137931	0.261248	0.503236	0.043277	0.212279	0.180617	0.257415	0.139701	0.180723	0.198307	0.21895	0.31954	0.241958	0.279749	0.354248	0.191296	0.158055	0.14433	0.12939	0.17603	0.151484	0.135952	0.237792	0.169689	0.027135	0.028571	0.01547	0.183395	0.663194	0.349741	0.16063	0.204872	0.014706	0.247238	0.067797	0
150.03	28.5077	19.6517	13.02	8.57051	5.16989	27.6395	11.5233	26.2136	21.8748	21.5278	0	24.4911	9.96429	16.1326	23.6618	20.7319	22.5471	8.52966	6.28282	15.8475	8.32239	22.6988	30.4764	18.4405	31.5211	28.6751	35.1775	14.8712	19.8532	8.48666	19.9244	21.2338	21.5524	25.2801	22.4109	0	8.61636	4.83879	10.3929	5.70976	19.2565	48.728	29.728	0	24.5424	5.53676	33.7919	15.4576	7.48619
151.029	0	0	0.056478	0.533398	0	0.499285	0.96124	0.850101	0.328767	0	0	0	0.392857	0	0	1.11974	0	0.584808	0.518061	0.690325	0.30806	0.542169	0	0	0	0.867133	0	0.852288	0	0.486323	0	0	0.694756	0	0	0	0.479922	0	0	0	0	2.08333	0	0	0.740787	0	0	0	0
153.109	19.3986	12.8434	46.96	7.02226	9.56667	8.96566	15.4907	16.9447	9.94129	7.74653	9.66	18.5532	8.88095	11.183	16.7547	17.021	8.0881	9.82154	7.11013	10.5742	5.5791	7.66265	16.8368	12.4341	21.1011	10.0643	26.476	14.1924	14.4221	7.0689	10.433	9.57579	7.58427	13.7984	11.3565	16.1147	6.64119	14.0415	22.8357	12.2464	13.8265	20.2778	21.6736	13.5701	8.84073	22.223	20.8522	4.35593	40.9116
156.085	3.00703	0	3.2591	0.769603	1.49893	1.81545	1.11395	3.09759	1.67515	1.47222	1.80667	3.27394	0.67619	2.84881	2.64731	1.55502	2.07264	1.03486	0	1.03178	0.89194	1.54217	3.58887	2.3137	2.88506	2.5035	2.72651	0.990196	3.07996	0.781155	1.60481	2.68022	1.30899	2.44729	2.11782	3.98408	0.962435	2.12131	2.65	1.72265	2.66543	4.89931	2.92487	2.75591	1.41974	1.58578	4.88674	1.14407	2.25414
158.019	1.00803	1.07832	0	0.448209	0	0.905579	0.467442	0.747485	0.365949	0.170139	0	0.893617	0.447619	1.67374	0.834543	1.14563	0.214838	0.288415	0.358003	0.518008	0.311642	0.228916	0	0.590269	0.772414	0.501166	0	0.656863	1.88192	0.346505	0	0	0.179775	0	0	0	0.336788	0	0	0	0.980173	0.972222	1.17444	0	0.221736	0	0	0.152542	0
158.095	0	0	0	2.37415	10.9054	10.4721	5.64884	14.4547	9.5773	11.1354	0	0	5.22381	5.70557	0	6.07282	13.5008	4.65088	3.42996	3.0678	3.93552	8.76305	0	0	0	12.6545	0	3.99216	7.97672	2.20365	0	0	12.1217	0	0	0	2.95855	11.0271	0	11.7238	0	23.6875	0	0	9.44347	11.924	0	8.17797	0
159.153	0	0	1.0498	0	0.975269	1.41631	0	0	0.837573	1.23264	0	0	0	0	0	2.01402	0.667697	0	0	0	0.616119	1.44578	0	0	0	0	0	0	0	0.784195	0	0	0	0	0	0	0	0.899441	1.63571	1.08729	0	3.38889	0	0	1.14241	0.843137	0	0	0.955801
161.081	13.992	9.7007	4.7674	3.84947	3.40323	8.71245	5.97674	10.9638	4.99413	8.79861	7.94667	14.6303	2.82381	5.74801	11.9666	7.00809	3.7558	3.97451	3.72511	4.9089	2.08836	8.19277	16.4111	9.40973	11.292	12.3944	11.8894	5.32288	7.99393	5.0689	8.189	9.45102	6.11611	12.8639	10.426	15.7176	5.81282	3.20351	4.02143	3.00773	7.78563	22.2708	13.2876	10.9969	5.81449	2.93015	16.0773	6.22034	3.9116
162.112	26.503	47.5175	11.817	37.8732	24.0527	15.7897	10.3674	28.6502	12.8219	25.4792	2.4	15.5559	30.15	95.0318	10.9666	3.39806	2.08192	27.0453	25.022	4.03284	13.329	2.20482	37.6324	15.0333	24.8207	16.8643	27.2881	9.2817	11.2571	4.69402	3.43986	54.8364	30.495	55.1013	3.58006	36.5955	22.0706	26.5211	9.12143	13.3691	26.1347	20.4201	11.1736	22.4709	40.4859	6.21936	7.68785	6.22034	11.4751
162.211	0.84739	0.26387	0	0.182962	0	0.188841	1.15814	0.196177	0.072407	0.038194	0	0.417553	0.214286	0.084881	0.918723	0.561489	0.139104	0.699271	0.291336	0.540254	0.176716	0.120482	0.37243	1.29919	0.960153	0.113287	2.93737	0.751634	0.148448	0.156028	0.312715	0.235367	0.174157	0.311157	0.749245	0	0.148316	0	0	0	0.14085	0.347222	0.644214	0.744882	0.176764	0	0.464088	0.033898	0
164.139	5.20381	4.70489	14.831	0.830106	5.15591	11.2532	1.90233	9.28638	6.20939	13.7708	0	4.38298	1.06191	2.89302	4.15965	2.25566	7.45595	1.70083	1.14567	1.15254	1.21373	7.74699	7.31076	3.26334	5.78774	16.0378	6.15171	1.63159	3.84177	0.734549	5.24399	5.16543	7.86517	5.94166	5.96677	0	0.739637	5.4166	11.0214	5.85967	3.49938	18.6898	6.23316	0	13.0075	6.91054	9.76427	9.98305	9.14365
166.143	13.4568	8.84475	19.472	4.30752	8.1172	15.6609	6.65969	14.0956	13.0391	15.7882	5.38667	10.4362	3.76905	6.3687	10.1877	10.0955	20.3833	4.52289	3.27048	6.1536	4.53194	13.747	15.8775	9.74904	13.108	18.4392	17.1962	6.67647	8.33907	3.7977	10.2887	11.3007	14.3802	11.6469	12.4743	13.242	3.33096	7.15243	14.7214	8.33591	7.84634	29.7882	13.4275	9.07717	13.9906	9.9902	18.4392	10.6695	12.547
168.122	1.92269	1.46713	11.226	0.49274	6.31828	3.87554	0.84186	3.22636	1.88845	3.17014	1.45333	2.05231	0.516667	0.718833	1.63135	0.998382	4.13447	0.723899	0.474009	0.376059	0.507463	3.0241	2.76058	1.3073	1.73333	4.15524	2.14196	0.736601	1.01822	0.349544	1.84536	1.56469	3.29026	2.42784	2.53474	4.01699	0.367228	4.75898	11.3857	5.50166	0.919455	8.82292	1.98964	1.42047	3.38101	5.41912	4.23481	2.15254	7.29834
170.115	3.80622	2.75105	4.7542	1.68199	3.03656	3.6824	1.8907	5.56439	1.34051	2.05208	1.97333	5.50266	1.1	1.65252	4.4209	2.69256	1.4915	1.19823	1.16212	1.48941	0.779104	2.63855	3.74123	3.35852	4.08659	3.08252	4.65136	1.64967	2.75439	1.51874	1.94845	1.95841	10.3015	2.69464	2.70091	4.9172	1.19149	1.92737	5.3	2.61878	2.28625	7.88194	3.91451	3.56693	2.92567	2.16095	4.44245	1.48305	1.99447
172.109	14.6275	9.44056	14.415	4.86915	8.74516	10.9957	5.23954	13.2163	7.8591	7.94792	8.82	13.0904	3.82143	7.34218	12.9086	8.82201	7.53014	4.54526	3.58326	4.57839	3.76716	9.24096	14.2559	10.4648	12.4215	11.3035	12.3612	5.67495	10.168	3.62107	8.40206	8.49538	7.74157	10.6018	12.0453	16.5021	2.95531	9.06145	12.8357	8.51934	8.86865	23.4097	14.7746	10.1669	9.03498	7.67892	15.8232	5.61017	9.34807
173.083	0	0	7.6445	3.15392	5.00645	0	0	9.94567	4.75343	5.8125	0	0	4.38095	5.1565	0	0	8.98763	3.55983	2.54626	0	2.55701	0	0	7.03457	11.6069	7.95804	12.1712	4.70523	7.40688	0	0	6.33641	6.20412	8.58547	0	0	2.90091	5.06305	13.2929	6.39779	7.10037	16.2118	0	7.55748	8.4847	4.19608	0	4.99153	6.45304
176.12	2.23092	1.42098	4.2259	0.601162	3.27634	1.54077	0.852713	2.07914	0.835616	1.07292	1.39333	2.15692	0.409524	1.07692	1.98549	1.00162	0.760433	0.579605	0.451101	0.669492	0.395224	0.987952	2.68803	1.44558	2.07356	1.66294	2.20668	0.70719	1.66599	0.524823	1.37801	1.39279	1.0824	2.06755	1.73414	3.43312	0.430699	2.59697	4.70714	2.56796	1.41512	3.80903	2.09326	1.56063	1.10431	2.06618	3.25553	0.898305	3.14365
178.076	5.16767	2.72168	1.1196	1.86141	0	1.72961	2.58837	17.163	3.36008	8.13889	3.28667	4.3883	1.75397	2.67374	4.5283	4.42557	1.17002	1.55133	1.41733	2.43291	1.35065	1.37349	3.97219	3.06402	4.56552	10.6224	4.5929	3.21264	3.56984	1.63323	2.0756	2.22643	1.66105	2.72262	2.32326	3.91507	1.4307	0	0	0	3.17472	5.42708	5.35492	2.99213	1.85634	0	4.1326	5.26271	0
179.104	11.4548	5.86014	2.3654	4.26573	2.56667	4.30472	6.01395	8.1006	3.58121	3.26389	5.78	10.4388	4.77619	5.74536	8.418	8.6343	2.58114	3.31061	2.53568	4.94491	2.86209	4.19277	11.8742	8.01024	9.51954	4.97902	10.405	5.66405	8.46053	4.75887	5.80756	6.05638	3.96816	7.76152	5.84592	9.83758	4.48122	2.90423	3.14286	2.61436	7.50062	13.7292	11.5389	7.04252	3.84697	1.82966	11.3412	2.25424	3.38674
180.159	11.3886	9.30909	41.419	3.20765	16.3645	14.5322	6.93954	18.0091	13.2368	17.6076	5.32667	9.65425	3.73571	4.92573	9.20174	9.52265	32.2478	5.76015	4.32071	4.49682	3.83105	13.253	16.0653	7.73496	11.8184	20.1888	16.5637	5.39739	6.73684	2.64809	11.3127	10.2431	15.8895	12.7932	16.6918	15.9406	2.23381	15.1628	36.9571	16.8762	5.68649	30.5914	12.7539	8.06929	17.7283	18.5074	17.3936	9.88136	23.5028
183.097	14.5847	8.55944	3.3721	3.45499	3.18495	7.45064	5.99535	12.4869	5.76517	5.53125	8.60667	14.6995	3.66905	7.43501	12.9376	7.55663	2.59196	3.82986	3.13656	4.70339	2.42508	6.37349	14.5901	9.74904	12.3471	10.0336	12.1816	5.45294	10.5192	3.49747	6.47423	7.73475	6.92135	10.9724	7.66767	12.7134	3.20164	3.74302	4.62143	3.5547	10.2144	20.559	14.7461	9.7811	7.63211	2.15074	15.366	4.15254	3.1547
186.145	12.0723	14.2084	11.691	12.2599	17.5505	11.1974	6.96047	29.0986	4.67123	5.94444	6.59333	41.5824	3.38571	7.54907	25.926	16.1489	20.0201	5.2846	5.89134	7.10275	2.65433	8.20482	14.3579	21.8707	11.469	8.42424	15.2255	5.33072	9.77834	9.13374	5.81787	6.92699	8.75094	9.67963	14.1178	22.379	6.22863	8.03352	17.9643	7.62762	6.52788	20.5347	12.4819	22.5181	10.7164	6.58333	14.75	3.85593	8.54696
188.138	2.43173	1.8014	3.7475	0.786544	2.77419	2.37339	0.825581	3.10765	1.07241	1.23611	1.39333	2.57713	0.459524	1.11936	2.22787	1.47735	1.18702	0.619147	0.488106	0.836864	0.449552	1.49398	3.61064	1.94366	2.04138	2.2	2.46347	0.802614	1.8249	0.732523	1.26804	1.60351	1.57491	2.23542	1.96979	3.42781	0.495466	2.38069	4.04286	2.98122	1.47584	5.54514	2.66839	1.92598	0	2.80024	4.01842	0.923729	2.9558
189.11	14.8534	8.68811	12.764	3.54598	8.46559	10.7296	5.41163	14.5	8.30724	8.09375	7.94	13.1729	4.36667	7.67905	12.3324	8.79773	5.92117	4.06191	3.35066	4.7447	3.27403	10.7349	15.3615	9.0717	13.4483	13.0308	12.8225	6.14967	10.1194	3.28369	7.45017	9.14603	9.01311	12.3112	9.93958	13.7739	2.96179	9.751	12.7429	8.58011	9.27138	27.6389	15.4534	9.14331	10.3412	7.30637	15.6865	5.77966	9.44751
191.102	10.4137	8.50629	0	12.3824	5.03548	4.46352	7.29535	14.0503	3.17612	3.31944	4.82	30.3378	4.4	8.687	15.8462	13.1942	17.9923	4.08845	5.03084	7.45127	3.0394	4.0241	10.6082	18.3611	7.94713	5.42518	9.70564	6.68235	9.97267	8.8926	3.80069	5.29945	5.93071	6.7697	5.49849	10.7558	7.36723	3.43336	5.32857	3.45193	7.69393	14.4653	11.1425	13.5843	8.79325	2.02206	8.76151	3.5678	3.87293
193.139	5.14056	3.71049	7.5714	1.60503	2.61075	5.34335	2.91395	6.32394	2.53229	3.73611	3.56667	4.57713	1.93571	2.42971	3.98113	3.55825	3.6847	1.8975	1.38414	1.90042	1.21672	4.21687	6.91898	4.09774	4.96092	5.0979	6.19415	2.48889	3.66194	1.6231	4.13058	4.04529	3.43633	5.10645	4.72508	7.82484	1.40803	2.72067	6.12143	2.70276	3.20446	12.8576	5.68135	4.22047	4.27483	3.17279	7.49309	2.77119	5.34254
197.12	0	0	0	1.18732	1.86129	0	2.18605	0	0	0	0	0	0	0	4.31543	2.77994	1.35703	1.36264	1.0232	1.66843	0.872836	0	0	3.3726	4.62069	0	5.62839	1.87473	0	1.28268	0	0	0	0	2.93656	0	1.13018	1.95291	2.52143	1.82873	0	0	0	3.49291	0	1.23529	0	0	1.72928
201.113	0	1.98042	0	0.946273	2.41505	0	1.90465	3.31489	1.27984	1.70139	0	3.36968	1.44762	2.04509	0	1.79612	1.35858	0.892473	0.753304	1.08051	0.957015	0	3.77025	2.35083	3.10115	2.45734	2.88309	1.08954	3.18725	0.888551	1.93127	2.22736	0	3.27431	0	0	0.968912	2.43336	2.22381	1.71271	2.5886	6.07292	3.47668	2.40787	4.18926	1.0674	0	1.19491	3.87293
202.173	1.76908	1.36131	4.2957	0	3.78208	1.74249	0.569767	1.72133	0.708415	1.77431	0.86	2.21543	0.252381	1.1618	1.50508	0.716828	2.72952	0.383455	0.293392	0.316031	0.227463	1.93976	2.6844	1.0717	1.57471	1.8	1.73486	0.363399	1.65553	0	1.87629	1.35028	2.03745	1.97544	1.25982	2.362	0	3.06784	7.05714	3.51271	1.20198	4.83681	2.09585	1.14488	2.40912	2.32598	3.00276	1.20339	3.37017
204.151	9.03614	4.94126	14	11.4166	9.88387	6.3691	3.14264	12.3545	4.38487	8.11806	2.94667	6.98138	0	20.4748	6.79826	4.55178	4.38949	3.25269	2.35184	2.58404	1.36597	4.54217	14.7763	4.91805	7.44215	6.01119	15.7042	5.45163	6.78543	1.95745	3.79381	9.08749	9.81086	4.95667	5.38167	8.07856	4.72021	8.16494	13.95	9.32044	3.70384	13.3194	6.32038	5.67433	5.36352	7.61765	7.59761	3.07627	9.40884
207.111	9.74096	7.08671	3.1728	6.83495	0	7.54936	7.5	13.5614	4.29159	5.97222	3.59333	15.617	4.12857	7.13793	12.3803	7.41424	4.23648	4.68574	3.92687	4.58016	2.85015	7.14458	9.73317	10.1767	9.75172	9.17902	9.46764	5.85163	9.60189	4.78521	4.17869	5.81423	7.90449	7.93245	4.17523	8.02909	4.73057	3.4166	4.6	2.89392	7.53036	22.4155	10.6865	9.84252	9.4085	1.9473	9.02072	4.33898	3.22099
209.128	8.47189	4.88112	3.4452	3.49855	2.8	6.59657	4.91395	8.26056	3.76125	4.08681	4.30667	6.7367	2.86429	4.3183	7.3643	6.05016	3.85162	3.07648	2.75066	3.52225	2.01512	5.25301	8.01572	6.1306	7.39157	6.48811	7.73904	4.53987	5.84008	3.17731	4.27491	4.95749	5.13858	6.99284	4.58912	7.26433	2.46308	3.43575	4.47143	3.5337	5.18092	14.3542	10.0674	5.91496	5.17801	2.18995	9.78177	2.61864	4.30387
211.14	8.96084	5.07692	3.9003	3.3122	3.26129	8.43348	4.14186	8.94266	4.28571	5.04514	4.21333	5.74468	2.80952	3.73033	6.7852	6.07767	2.73055	2.92508	2.46784	3.4322	1.90388	6.66265	8.70012	5.94878	6.31724	6.61678	7.06263	4.15882	5.60526	3.25633	3.98282	4.60444	5.32397	6.32856	4.51662	6.81316	2.39508	3.28492	4.09286	3.20442	4.67782	16.6215	9.40155	5.67402	7.03498	2.33578	8.94107	3.68644	3.35912
212.09	9.2741	3.55525	18.169	0.870765	12.2247	7.15451	5.93023	5.49765	2.28767	3.30903	1.86667	4.72606	0.909524	0.925729	7.4688	2.23463	4.61978	3.93306	1.73744	1.73623	1.23642	4	9.60822	11.6718	8.72337	4.66294	24.4029	3.05011	1.38563	0.82506	5.82131	6.59242	4.103	7.01638	9.93656	6.56263	0.562824	10.9029	19.1571	10.7425	1.3197	12.0764	7.63212	7.49134	6.9644	10.7145	9.00967	2.40678	14.3094
216.16	17.1406	11.4224	76.013	2.18829	44.0591	22.3262	3.81628	29.0235	13.5042	17.3889	9.24667	12.3918	2.82857	8.17065	12.6618	6.36893	10.4338	3.10787	2.7163	2.48623	3.83045	18.6627	18.0326	10.7183	12.8322	24.3706	17.1232	3.47908	10.7325	2.14894	12.1615	12.9519	45.7403	15.6162	13.8218	18.0414	1.82642	34.0471	71.2714	44.5735	9.47708	42.5961	16.7202	10.7874	14.0737	43.7145	20.5373	12.8136	39.2597
217.045	0	30.9343	8.5083	28.4092	11.0441	17.3863	102.628	23.9705	17.4618	10.434	0	0	30.8548	0	50.9332	0	47.7372	60.5205	47.0238	36.9269	34.7558	10.5301	0	113.659	0	16.3739	134.932	64.732	0	22.2242	0	33.4566	20.7772	0	41.4914	0	19.2681	16.3107	15.8714	14.9083	0	33.2558	0	0	41.1143	10.2978	43.8854	14.9407	20.4862
218.114	0	0	0	0	0	3.09013	1.60232	4.65091	2.33464	2.46181	0	0	1.46667	0	0	2.90615	1.68934	1.2539	1.34185	1.49576	1.17851	3	0	0	0	4.02238	0	0.927451	0	1.75887	0	0	3.45131	0	0	0	0	0	0	0	0	9.34028	0	0	2.3554	0	0	1.5	0
221.146	4.7992	2.43497	1.5548	1.39835	1.53333	2.62661	2.27674	3.41046	1.70254	1.53472	2.32667	3.78192	1.29524	1.80106	3.22787	2.52427	1.49614	1.70881	1.32071	1.77648	0.936119	2.61446	4.36195	3.37431	3.37471	2.42517	3.58246	1.84967	3.26316	1.56535	2.15464	2.48336	1.6573	2.59058	1.77039	3.69745	1.31347	1.61772	2.29286	1.60553	2.71499	7.77083	4.40328	2.50709	2.53529	1.01471	4.73757	1.35593	1.70166
224.099	8.9421	4.84289	6.0631	3.08132	4.18351	5.79828	5.47209	20.9732	8.86106	13.2743	4.79333	6.65692	3.03889	3.39257	6.24819	7.15965	3.78671	4.26535	2.98385	4.33792	2.44	4.44578	8.56268	6.16261	7.0046	13.814	8.86778	4.89804	5.06478	3.14691	4.04925	4.86784	3.41011	5.14637	4.12387	5.76221	2.96826	4.35036	5.77857	3.88177	4.62825	11.0891	7.62263	5.41417	5.5482	3.19608	8.09945	10.1271	4.81768
224.18	0	0	3.6777	0.182155	1.25161	0.519313	0.316279	0.691147	0.39726	0.590278	0	0	0.171429	0	0	0.386731	0.862442	0.259799	0	0.191737	0.167761	0.361446	0	0	0	0.613054	0.686848	0	0	0.177305	0	0.414664	0.411985	0	0	0	0.161917	1.05241	3.10714	1.23094	0	1.44444	0	0	0.458463	1.46283	0	0.338983	1.97238
227.177	8.44578	4.7021	3.8051	3.51694	0	4.6867	5.35581	7.14185	4.35812	3.13542	4.84667	7.75	2.92143	5.13793	9.07547	7.94822	2.0304	3.43965	2.95066	3.97775	2.48955	4.33735	8.18259	6.58131	9.34483	5.13007	10.4906	6.08562	6.58097	3.17595	4.2921	3.99969	0	5.88843	4.49849	7.90127	2.46956	0	0	2.87956	5.84097	11.8368	10.8955	7.42677	0	2.24387	8.86326	0	2.71271
229.142	5.90361	3.50909	5.2359	2.37173	4.41398	3.63519	2.78372	6.56271	2.80235	2.97569	3.39333	6.19947	2.26905	4.14058	5.58926	4.98705	3.42658	2.40062	1.86784	2.58898	2.4	3.6506	7.10883	4.53265	6.04368	5.00559	6.4572	3.21373	4.76113	2.02128	3.24399	3.83549	3.00374	5.15558	3.55589	6.37898	1.98964	5.19314	6.09286	4.70866	4.59603	10.3715	6.95337	4.24882	3.59775	3.5527	7.40884	2.14407	4.38122
232.166	30.7129	16.8056	0	5.03437	27.4441	24.5923	7.17907	28.7153	16.8787	16.8194	14.58	19.8617	6.10714	14.9098	20.6589	15.4838	15.3256	8.30975	6.79383	6.26165	7.3797	18.8916	26.7981	14.2868	22.7402	22.235	25.2129	9.26994	21.251	4.29889	14.1306	15.2763	16.3558	20.7857	21.2719	27.2609	5.03368	31.4222	35.6357	28.3116	14.4981	40.6597	25.7565	16.1213	19.1206	25.672	27.0111	10.6695	30.5083
233.021	6.38454	4.22657	2.6279	2.4971	4.39785	1.19313	2.43411	7.91549	1.53164	1.58102	0	4.47074	1.5881	5.63926	9.6328	1.58091	1.38331	5.52497	3.44581	1.05897	2.42985	0.120482	4.2499	14.8067	17.1425	2.91329	21.4516	3.37473	6.6751	0.781155	0.986254	5.84381	1.32397	5.6653	0.83585	0	2.35946	5.28492	3.08333	2.99042	4.95952	4.49306	4.29879	12.5622	6.64314	1.57475	0	0.491525	6.81031
233.079	0	0	3.9435	0.441432	3.95591	0.609442	0	1.39537	1.44618	0.975695	0	0	0.390476	0.35809	0	0.351132	3.25193	0.498959	0	0	0.567164	0.481927	0	0	0	1.0965	0	0.469935	0.656883	0	0	0.88817	1.397	0	0	0	0	3.09258	4.55714	2.75028	0	3.19444	0.507772	0	3.95003	1.78064	0	1.17797	2.20994
234.134	0	0	57.063	14.8272	39.4194	21.7911	23.1806	25.7284	19.7208	17.2674	0	0	10.6	9.55438	0	20.5631	26.4853	15.9938	13.1915	10.4735	11.2788	18.6747	0	0	22.9839	20.5026	34.7975	15.8856	12.83	13.692	0	19.1654	16.4176	0	0	0	9.80376	38.9242	63.6405	37.5724	0	41.1956	0	0	18.0968	37.8284	0	11.5254	46.7238
237.143	15.4307	9.76084	11.927	4.1423	12.5925	9.53219	24.0093	16.6982	9.08806	8.10417	11.2467	15.8245	6.08333	11.9682	16.6473	7.86246	12.4111	18.1623	8.37533	7.18891	5.8209	5.38554	16.9831	19.0064	15.6713	13.6545	25.9019	10.1329	14.003	3.90983	8.80412	9.73105	9.03745	12.2313	14.6616	13.4289	3.17746	18.3767	17.75	18.337	13.8253	23.3924	18.2927	15.2236	8.29482	13.4694	19.6593	10.7712	20.1215
239.09	0	0	15.709	11.9497	11.8462	4.70386	17.6395	9.40543	7.67906	7.15278	0	0	9.07698	0	0	15.5485	27.238	11.9504	8.78473	8.22316	10.4111	6.37349	0	0	0	8.58042	0	11.2895	0	9.20061	0	0	9.66479	0	0	0	8.43718	16.9207	29.1214	17.5772	0	19.559	0	0	11.001	13.3113	0	8	23.0792
241.181	3.75703	1.81259	0	1.29719	0	0	2.0814	2.57948	1.27789	1.375	2.17333	2.56649	1.17619	1.38461	2.86357	2.45146	1.37403	1.40115	0.962115	1.70233	0.801194	1.77108	3.01572	2.17414	2.44828	2	2.881	1.60327	2.14474	1.38197	1.30928	1.55453	1.38077	2.16479	1.57502	2.82378	1.1237	0	0	0	1.93928	5.80903	3.25216	1.80945	2.00437	0	3.60175	1.19491	0
243.176	2.54819	1.53706	0	0.619071	0.737634	1.38484	0.983721	1.57143	0.675147	1.54167	1.3	1.95745	0.564286	1.55172	2.08418	1.25243	1.04637	0.65418	0.548018	0.654661	0.435224	1.37349	2.71342	1.48784	2.07816	1.5021	2.17745	0.86732	2.34211	0.613982	1.811	1.39002	1.32022	1.88536	1.00604	1.66242	0.462435	0	1.85714	0.931492	1.99504	4.12847	3.02332	1.57323	2.09411	0.574755	3.31906	0.762712	0
244.194	1.19779	0.804196	3.0233	0.561794	2.06667	0.957082	0.946512	1.27666	0.624266	0.614583	0.86	1.0266	0.397619	0.67374	1.209	0.860303	1.47038	0.590877	0.387078	0.573093	0.438209	1.63855	1.2769	0.948783	1.15862	0.822378	1.26583	0.753595	0.892375	0.466059	0.924399	0.711029	1.64856	1.11566	0.951662	1.53609	0.296632	1.55946	3.61429	1.83094	0.710037	4.23264	1.34456	0.872441	1.70643	1.50858	1.67403	0.516949	1.69061
245.08	10.8896	0	10.841	10.8475	8.37563	2.33906	17.1217	35.5986	10.3633	19.0475	0	0	11.3738	10.0557	0	15.5086	16.456	8.48925	9.47107	9.51377	10.6834	2.68675	0	0	9.8046	24.6434	12.618	16.4229	10.776	8.54509	0	0	5.76342	0	0	0	6.99029	12.3932	15.2976	11.4324	10.2325	13.3785	13.6762	0	6.60108	8.45466	0	23.2203	16.4991
247.18	7.56626	4.40559	12.834	1.91433	6.71756	4.60086	2.81163	5.80885	4.65753	3.05556	4.36667	5.39628	2.12619	3.10875	5.373	5.41262	5.44101	2.85848	2.01322	2.32733	2.06587	3.3012	7.29504	4.72471	5.54023	4.76504	6.69102	3.06732	4.33907	1.95238	3.82818	4.21442	3.42697	4.68987	5.21148	6.93949	1.67228	7.13328	8.87143	6.38232	3.86121	10.8785	6.20984	4.16693	4.406	5.99142	7.4779	2.4322	6.46777
248.186	15.6938	8.75245	81.578	3.07728	45.7882	21.7682	6.24884	20.7354	17.7926	19.1458	9.12667	11.1995	4.1619	6.61008	12.2496	9.87541	17.3308	5.21713	4.08723	3.75	4.91781	20.3855	14.5683	7.93982	13.9908	19.6867	15.5658	6.66863	9.29555	2.7386	10.4021	9.5915	12.0412	14.1341	16.4622	17.6667	2.07772	45.7119	76.3214	47.7934	7.8513	34.7396	17.3212	8.53386	19.1799	50.3284	18.1192	11.9661	59.9669
250.191	2.94478	1.77622	5.3987	0.979671	2.46452	1.40343	1.4093	1.94266	1.36204	1	1.80667	2.60372	1.21746	1.3687	1.92017	2.64078	1.65791	1.18332	0.792952	1.23835	0.825672	1.36145	2.90246	1.96799	2.49655	1.93986	3.08142	1.49216	1.70142	0.970618	1.59106	1.54806	1.59738	1.94268	1.54985	2.80467	0.829663	2.36978	4.02857	2.13702	1.54895	4.625	2.77202	2.00157	1.35853	2.16299	3.19843	0.677966	3.39227
251.182	11.2018	5.71049	6.7674	4.63101	2.80538	5.08011	6.06279	7.52616	4.23679	4.22569	6.31333	8.33777	4.42857	5.56233	8.65457	9.28479	5.16126	3.68141	3.52863	5.11229	2.98428	4.6506	8.67594	6.72727	7.31494	6.23776	8.28601	6.86732	7.9919	4.31814	4.76976	4.91959	3.95131	5.90276	5.08761	8.85138	3.28886	2.72386	5.05476	2.74033	6.81289	13.184	10.2953	5.99055	4.91818	3.10539	9.44199	3.0339	3.28729
253.142	38.5904	20.835	65.99	15.5862	40.3333	19.2704	23.7426	37.2384	30.5029	23.3854	25.76	35.3697	21.0952	35.2944	28.3556	35.945	69.0835	22.4719	18.2943	18.3157	25.489	21.3253	38.549	34.977	31.9977	31.7664	37.8372	25.9026	37.6822	12.6109	21.6529	22.6128	32.5131	23.4309	24.8459	27.6518	14.9728	60.0487	71.6643	57.4597	33.7794	62.4444	40.0492	29.0488	40.6658	50.3284	35.3895	25.8051	79.0663
254.209	0	0	2.1993	0	1.92258	1.40343	0	2.12575	0.688845	0.684028	0	0	0.638095	0	0	0	1.21844	0	0	0	0.49194	0	0	0	0	0	0	0	0	0	0	0	1.41199	0	0	0	0	1.31125	2.52857	1.11823	0	3.62847	0	0	2.53966	1.01103	0	0.415254	1.10497
255.091	4.18876	0	13.402	3.93901	12.0258	0.995708	1.08992	7.80785	3.68102	2.70486	0	0	1.86429	6.45358	5.48331	1.86893	1.9289	2.81148	1.74949	0.919138	2.66269	0.228916	3.02298	0	7.85287	3.44196	4.43006	1.87124	9.72571	1.1925	0	0	1.66729	3.84783	0	0	4.21762	13.4227	11.45	8.96759	0	6.21991	3.53886	0	8.52759	5.38113	0	0.90678	18.0829
255.141	12.2299	13.9044	22.692	4.22459	39.1043	3.11445	0	29.4681	10.1115	7.47222	0	16.6454	5.21905	30.1972	13.2293	3.60194	3.81762	3.34547	2.83436	2.04449	4.76537	1.24096	12.8053	17.0551	25.0115	12.6923	12.3612	3.84967	32.7848	1.692	3.72852	17.9051	5.49064	10.7236	0	7.78662	4.79728	42.406	22.85	26.5831	31.7869	19.3889	8.80829	20.0976	14.4476	14.8623	12.1133	3.38983	34.7348
257.164	2.52309	1.37343	4.0122	0.966118	3.20968	1.25322	1.48837	2.60161	1.02544	1.17708	1.82667	2.44149	0.838095	2.11936	2.21625	1.64887	1.1932	1.05307	0.852863	1.00212	0.712836	0.879518	2.32406	1.92318	2.31034	1.61399	2.25261	1.39673	2.70344	0.824721	1.42955	1.46303	1.07116	1.5998	1.14804	2.45648	0.746114	3.60255	4.48571	2.74586	2.41884	3.27083	2.5829	2.04409	1.56028	2.45466	2.97698	1.05932	4.22099
259.095	0	0	0	1.14134	0	0.682403	7.84419	1.12274	0.461187	0.434028	0	0	1.69286	1.19363	0	1.72168	1.46832	4.02445	2.70661	1.38665	1.98269	1.0241	0	0	0	1.5697	5.28114	3.41372	0	0.878419	0	0	1.00749	0	0	0	0.71006	0	0	0	0	2.44676	0	0	1.97793	0	0	0.5	0.837937
260.194	20.5572	14.6951	30.15	9.20781	21.3505	18.3419	11.7349	22.0704	15.0652	14.2674	13.2933	17.6383	9.15	10.9045	17.2235	20.0858	22.8532	12.2875	10.726	9.50636	8.93313	14.3614	21.8186	15.1707	18.492	16.2168	22.2463	13.1686	15.1771	7.37589	11.921	13.6186	13.0206	15.2675	17.5498	21.7017	7.33031	22.8611	34.031	21.5193	12.6679	31.5833	19.2098	13.6992	14.7589	20.5686	20.576	10.1949	23.3094
261.057	1.58333	1.32401	3.0797	1.86931	4.89749	0.39485	0.703101	18.5674	2.96477	5.20139	0	1.99911	1.34048	3.77719	2.26415	0.854369	0.645543	0.968262	0.932159	0.478814	1.30149	0.120482	1.53728	2.15749	3.88582	6.33706	2.26722	1.33638	5.02328	0.604863	0	1.55638	0.445693	1.49437	0	0	1.54469	5.23677	2.87143	2.8884	3.58736	2.45486	1.8981	0	2.61295	1.36029	1.58564	1.99152	5.26519
263.054	0	0	0	0.19587	0	0.145923	0.239535	0.734406	0.136986	0.131944	0	0	0.178571	0	0	0.242719	0	0.208116	0.195595	0.173729	0.134726	0.072289	0	0.408024	0	0.26993	0.423104	0.307625	0	0	0	0	0	0	0	0	0	0.190742	0	0	0	0	0	0	0	0	0	0.101695	0
263.207	9.3243	6.37483	44.048	2.93401	21.5297	8.18884	5.83256	10.4943	8.69863	7.41319	6.54	7.10106	3.85	3.98939	7.10692	7.28641	14.0495	5.07666	3.66608	3.89619	3.81672	6.36145	9.61669	6.81562	7.04138	9.21678	10.1294	4.83791	5.85729	2.66667	6.56014	6.30407	5.65168	6.77277	8.7432	11.0881	2.1671	21.257	38.5786	23.4398	4.886	18.4329	9.6399	5.06457	7.21736	26.5564	10.4517	5.16102	30.477
265.177	4.61245	2.86014	2.3156	0	1.69785	2.17597	2.83256	2.60765	1.83366	1.85069	2.54667	4.20479	1.86905	1.96552	3.38607	3.3576	1.99691	1.88502	1.64934	1.99364	1.49512	1.62651	4.40266	3.33291	3.32184	2.51329	4.01879	2.67843	3.17611	1.5309	1.88316	2.15342	1.71348	2.45445	2.00906	3.78875	1.27202	1.8747	2.47143	1.51713	2.829	4.74306	4.34197	2.62047	2.21799	1.10172	4.8605	1.27966	1.54696
268.163	12.5171	6.83916	29.9	5.28848	12.8237	5.07296	8.65814	10.0634	8.18787	6.52083	9.04	11.9335	7.04048	9.63395	9.66909	9.6877	26.3369	6.45231	6.56212	5.07839	7.75204	4.72289	12.3615	11.7004	9.35862	9.23263	11.9325	9.4	11.7692	4.1459	7.17869	6.61553	8.78277	7.37052	9.53172	9.99257	3.52526	19.1524	26.9714	19.9823	9.25898	22.434	12.7124	8.31339	9.85946	18.5294	11.1133	8.33898	28.7514
269.123	8.63019	5.78881	25.694	3.86931	29.7753	3.38627	0	17.0127	9.84149	7.38194	0	9.05319	3.55159	16.7321	10.9836	2.53398	3.57805	3.10354	2.89515	0	3.74388	0	6.80532	8.1959	15.8483	7.13846	8.05846	3.36078	22.1103	1.48835	1.6701	6.99137	3.68914	8.28762	0	4.60616	3.48446	36.4602	25.0286	25.6033	15.2392	13.8403	7.8886	10.0063	21.1684	14.5245	0	2.59322	33.1989
271.193	1.81526	1.08951	3.711	0.95789	2.33226	1.38627	2.42791	1.53823	0.896282	1.07986	1.56667	1.77926	0.950794	0.928382	1.79826	1.95631	1.966	1.57926	1.0326	1.30402	0.963582	1.07229	2.53446	1.65557	1.38391	1.46014	1.7286	1.3268	1.83603	0.91692	1.90378	1.36137	1.19101	1.96111	1.06344	1.90658	0.713083	2.73823	4.28571	2.75028	1.27014	3.32986	2.08031	1.46772	1.65688	2.52328	4.35083	1.13559	4.43094
273.17	2.04016	1.22937	7.701	1.22911	4.3086	1.56223	1.94651	2.38531	1.14481	2.25	1.6	2.32979	1.02857	1.32626	1.58781	2.17638	3.31685	1.15765	1.05169	1.01165	1.42448	1.25301	2.18984	2.13188	1.72184	2.99301	1.72234	1.64902	2.37551	0.890578	1.33677	1.43253	1.66854	1.79529	0.936556	2.09236	0.795984	4.50838	7.65	4.98343	1.95539	6.29514	2.33161	2.04252	3.34791	5.47549	2.52762	2.11582	4.32044
276.219	30.8725	18.6993	111.36	13.1225	73.0806	31.794	20.2419	32.2726	34.9178	31.5312	21.3133	21.7172	14.4619	14.7188	26.6851	26.3932	57.813	21.089	20.7128	12.5699	17.5262	26.6988	29.3204	18.0371	23.7632	29.6252	30.4718	24.2556	21.2554	9.84904	20.0619	17.7542	24.1873	26.8792	35.4653	33.7346	8.61205	72.0271	122.757	74.0265	16.285	51.8993	30.2487	17.9055	33.2886	74.0833	33.1133	23.2458	76.8343
277.138	0	0	0	0	1.08029	1.67239	0	1.64587	0.764514	0.920139	0	0	0	0	0	0	0.62442	0	0	0	0	1.27711	0	0	0	1.37203	0	0	0	0	0	2.88108	0.7397	0	0	0	0	0.935355	1.17857	0.865193	0	3.30556	0	0	1.45513	0.382761	0	0.466102	0.966851
282.175	4.71453	2.84242	9.3056	2.91884	5.89713	2.93848	5.79535	3.61972	3.90411	6.39236	2.748	4.19149	3.4881	2.81963	3.96904	5.14239	12.9134	4.07666	3.16828	2.36864	3.17075	2.57831	4.73841	4.84251	3.51264	3.49091	7.34864	4.48083	3.80735	1.95745	2.67239	2.36075	3.71848	2.54452	2.86606	3.74628	2.00648	7.4174	14.169	7.77532	3.02313	10.5243	5.01727	3.62299	6.45721	5.38358	4.93692	3.66949	7.2081
282.278	0.420348	0.346853	2.8704	0.719909	0.872043	2.20601	0.793023	0.783031	0.410307	0.247685	0	0	0.219048	0.69496	0.34059	0.436893	0.279753	0.335761	0.305727	0.404661	0.352239	1.53012	0	1.46863	0.37931	0.4	0.77453	0.941176	0.482794	0.31307	0.426117	0	0.602996	0.411464	0.445116	0	0.379966	0.895451	3.25	1.26188	0.557621	3.54167	1.05181	0	0.80075	1.1299	0	0.550847	0.508287
283.262	0.964859	0.51049	0.50166	0.466279	0.398925	1.02146	0.760465	0.714286	0.457926	0.434028	0	0.957447	0.316667	0.506631	0.894049	0.906149	0.2983	0.501041	0.388546	0.637712	0.353433	0.493976	0.977025	0.870679	0.712644	0.586014	1.02296	0.684532	0.87888	0.419453	0.47079	0	0.503121	0.778574	0.471299	0	0.329663	0.353551	0.642857	0.390055	0	2.18403	1.28238	0	0.786384	0.235294	0	0.262712	0.337017
284.218	0	0.816783	3.237	0.549371	1.7086	0.507868	0.77907	0.700536	0.46184	0.409722	0.773333	1	0.457143	0.418214	0.857765	0.755663	0.640906	0.525147	0.511894	0.590042	0.44597	0.409639	0	0.775928	1.02605	0.671328	1.47808	0.847059	0	0.450861	0.793814	0	0.58427	0.938588	0.722054	1.46497	0	1.56664	3.03333	1.51602	0.570012	0	0	0	0.412659	1.49632	1.53545	0.268362	1.79558
288.224	15.8263	11.2364	20.03	4.24879	11.8022	13.9013	8.24419	15.1137	9.72733	10.4861	10.84	12.6888	6.27381	7.98939	12.18	11.7945	11.4482	6.31946	5.28018	5.32203	5.38448	11.1687	14.4446	11.0858	13.8184	12.9804	16.5595	8.09935	11.4912	4.04458	9.80412	9.62939	9.45506	12.1249	13.3625	14.9777	3.46244	13.1559	18.0214	13.0862	9.74102	24.7674	17.8187	10.189	11.0752	12.1336	18.0746	7.6017	14.768
293.187	2.22791	1.66993	1.6246	2.08035	1.00753	1.39056	3.18837	1.36418	0.747554	0.854167	2.08	3.24468	1.57143	1.06101	2.48041	2.71845	1.2473	2.14308	1.68282	1.9036	2.05731	1.38554	3.5792	3.15621	2.01839	1.08811	2.40919	1.9268	3.26619	1.30024	1.02405	1.26895	1.95693	1.94882	1.00302	2.61146	0.826425	1.30168	1.73809	0.935911	2.19703	3.50463	3.01554	1.71339	2.21736	0.730392	5.06308	0.745763	1
295.195	0	0.914685	2.4585	1.4395	0.977419	0.918455	0	0.753521	0.344423	0.375	0	0	0	0.785146	0	0	0.499227	0	1.08282	1.29131	0	0	2.06046	1.46095	0	0.629371	0	0	1.23988	0.895643	0.549828	0.736907	0.395131	1.25077	0.435045	1.84289	0.448834	1.21469	2.22143	1.2512	0	1.86806	0	1.28504	0.926921	0.96201	3.15193	0.271186	1.56354
297.084	0	0	0	0	0	0.806867	1.25426	0	0.774951	0	0	0	0.902381	0	0	2.21197	0.636785	0	0	0.986229	0	0.614458	0	0	0	1.23869	0	1.2732	0	0.668693	0	0	0.942572	0	0	0	0	0	0	0	0	2.61458	0	0	1.1218	0	0	0.457627	0
297.154	8.89458	10.193	0	7.38286	37.014	5.6867	8.21395	22.7495	9.58513	8.26389	4.90667	11.5957	7.11429	19.1379	12.7576	4.97896	7.45286	6.96306	5.5956	3.2447	6.75105	5.01205	10.4885	13.9385	20.0713	10.2881	12.6472	6.23268	23.448	2.79433	3.91409	11.2837	7.08614	9.09109	4.00906	9.03716	6.46632	38.0471	36.7214	27.926	17.4201	20.559	8.85233	12.5994	21.7651	18.5699	8.02901	4.14407	39.3315
298.35	0	0	0	0.112778	0.015054	0.085837	0.039535	0.01006	0.003914	0.020833	0	0	0	0	0.011611	0	0.075734	0	0	0	0	0.240964	0	0	0	0.142657	0.033403	0	0.010121	0	0	0.168207	0.007491	0	0	0	0	0.017824	0	0.00884	0	0.805556	0.041451	0	0.036852	0.004902	0	0.084746	0.022099
299.152	0.769411	0	2.4419	0.738948	1.80215	0	0.734884	0.911134	0.336595	0.506944	0	1.1516	0.552381	0.798408	0.901306	0	0.474498	0.610302	0	0	0.439204	0	0	0.851472	1.03831	0.422378	0.649965	0.733987	1.31174	0	0.37457	0.439002	0	0	0.274924	0	0.42228	2.21602	2.52857	1.78932	0.997522	0	0.880829	0.784252	0.97689	0.976716	0	0	2.56722
300.205	0.549532	0	0	0	0	0	0	0.394031	0.183953	0.413194	0	0	0	0.365163	0.480406	0	0.32509	0	0	0	0	0.518072	0	0	0	0.388811	0	0	0	0	0.635739	0.474122	0.40387	0.418628	0	0	0.056995	0.441873	1.55238	0.510497	0.401487	1.54167	0	0	0.61295	0.363154	0.934623	0.254237	0.552486
300.286	0	0.713753	0.89369	0.615682	0	0	0.669767	0.514085	0.381605	0.166667	0	0	0.264286	0.782493	0	0	1.07728	0.336108	0.276652	0.240466	1.1206	0.048193	0	0	0	0.332867	0	0	0.898785	0.24924	0	0	0.170412	0	0	0	0.45013	2.30168	2.04286	0.546961	1.08674	0	0	0	0.605247	0	0	0.228814	0
303.148	5.7249	2.5021	4.2757	5.12778	2.66667	2.19599	9.46279	3.111	2.7045	3.30556	3.07333	4.21365	4.94762	3.02476	4.07402	6.14186	8.9119	5.40739	5.03172	3.36758	4.6603	2.54217	4.78597	7.01408	3.30345	3.04895	5.12804	8.16035	4.16802	3.03073	2.41924	2.36383	4.90262	2.11498	2.34139	3.44692	3.20855	4.07475	6.21429	3.71087	3.96283	10.6655	5.97928	3.27401	7.82823	2.74755	3.7698	3.50847	4.55617
305.253	12.3758	10.3203	43.039	4.24685	19.9065	11.3476	7.76744	16.4306	10.1416	9.55903	8.65333	11.1489	5.73571	7.8939	10.373	8.54854	14.8326	5.52619	5.29868	4.27754	5.76677	9.95181	15.3047	11.4123	12.7218	15.3846	17.0084	7.66667	8.17308	3.02533	9.67698	9.84011	11.6386	9.88843	12.2538	15.7611	2.19819	20.6736	34.4714	19.1713	7.6171	31.0833	13.1088	8.08661	10.214	21.8897	15.8785	6.5	27.5359
309.205	44.2219	28.2881	49.831	21.4216	35.1419	21.382	31.9023	38.4557	27.6164	25.6806	24.9533	38.8856	32.5857	38.4271	32.9724	34.1861	60.4822	23.9011	25.3868	19.5463	31.2627	21.0241	44.6086	45.5762	34.5333	34.7706	40.5052	34.4026	42.6852	16.0567	23.0584	26.3426	27.309	25.348	23.2598	26.8174	14.7798	47.8516	62.869	48.4059	37.0752	70.8785	41.5432	29.3937	42.1693	41.0678	35.6123	31.2881	66.2431
311.21	0.733936	0.529604	3.8505	0.688771	1.08853	0	1.14884	0.584507	0.540117	0.642361	1.30667	0.986702	0.5	0.432361	0.792936	1.13916	1.18547	0.786681	0.66696	0.627119	0.76	0.614458	1.52721	0.829706	0.648276	0.655944	0.73904	0.726144	1.02126	0.600811	0.371134	0.453789	0.750936	0.721597	0.371601	0.983015	0.319948	1.28571	3.00714	1.37201	0.747212	2.15278	0.873057	0.601575	1.25609	1.56863	2.17265	0.576271	2.92818
313.151	1.16767	0.745455	0	0	0.856989	0.542203	1.3	0	0.499022	0.4375	0	0	0.719048	0.67374	0	1.1343	0.566204	0.943809	0	0	0.557015	0.445783	0	0	1.07433	0.636364	1.11691	1.19477	0.934885	0	0.580756	0.585952	0	0	0.700906	1.39384	0.406304	0	1.43571	0.693555	0	1.96528	1.29966	0.79685	0.641266	0	0	0.432203	0.635359
313.269	0.889558	0	0	0	0.911828	2.69671	0	0	0.379648	0.56713	0	0	0.490476	0.318302	0	0.757282	0.329212	0	0	0	0.989652	0.987952	0	0	0.767816	0.847552	0.680585	0	5.15283	0	0	0	0	0	0.29003	0	0.80829	0	0.95	0.596685	0	4.11806	0.593264	0	2.37206	0	0	0.5	0
315.004	0	0.016783	0	0	0.010753	0	0.018605	0.014085	0.007828	0	0	0	0.014286	0	0	0.0264293	0.055641	0.0175167	0.017621	0.008475	0.023483	0	0	0	0	0.005594	0	0	0	0	0	0.00800967	0.003745	0	0	0	0.0233157	0.017558	0.014286	0.01326	0	0.034722	0.033679	0	0.014991	0.017157	0	0	0.022099
315.122	4.70181	0.919347	0	6.07809	0.665232	0.343348	20.0434	0.558685	0.500978	0.177083	0	6.20301	5.52381	1.25995	3.34833	4.91586	1.44153	4.3949	3.78767	3.89266	2.64537	0.301205	3.46796	3.40717	2.2659	0.30676	2.73904	7.35686	1.5	2.46099	1.32302	0.698706	0.335206	0.862846	0.39577	0	0.893351	0.751264	0	1.06114	3.53366	0.979167	6.35492	2.71811	0.552779	0	4.33011	0.169492	0.955801
315.253	2.52711	1.76364	1.8671	2.02372	1.02007	1.84979	1.85116	1.62576	1.57143	1.32639	0	2.71543	1.56905	1.21485	2.21045	6.41748	1.34467	1.13215	1.11982	1.90607	1.62149	1.60241	2.59895	1.72215	2.3908	1.59161	2.45929	2.85229	2.07389	1.76798	1.2543	1.14048	1.07865	1.66837	1.46526	0	1.30117	1.15403	1.8	1.06961	1.58736	4.0787	3.32902	1.87402	1.93358	0.873775	3.38812	0.889831	1.04972
317.115	165.861	152.692	251.61	186.413	274.789	98.1745	100.395	291.975	157.479	178.361	33.16	177.012	137.067	268.056	206.874	82.1521	107.477	153.525	120.01	60.9929	139.948	34.6988	138.884	205.11	280.209	178.138	163.323	141.895	297.117	69.696	41.3574	138.534	115.736	127.382	21.71	74.3291	170.621	301.495	232.21	234.41	247.924	290.774	129.399	208.339	433.502	137.4	87.1975	85.5424	235.79
320.134	0.558233	0.579021	1.392	0.681994	1.42115	0.224607	0.22093	1.5664	0.436399	0.482639	0	0.81117	0.440476	1.37843	0.882439	0.281553	0.238022	0.544052	0.300441	0.144421	0.444776	0	0.654172	0.99061	1.4728	0.678322	0.649965	0.504575	1.96221	0.152989	0.168385	0.560074	0.28839	0.419652	0	0	0.685233	1.94094	1.25	1.07293	1.39281	1.93056	0.574266	0.913386	2.58151	0.462418	0	0.20339	1.43094
320.242	0.370482	0.261538	1.5714	0.562924	0.981003	0.502146	0.467442	0.277666	0.183953	0.208333	0.633333	0.49734	0.138095	0.265252	0.367199	0.322006	0.216383	0.19667	0.190308	0.216102	0.402985	0.361446	0.808948	1.16133	0.266667	0.297902	0.36952	0.64183	0.424089	0.212766	0.329897	0.210721	0.219101	0.503582	0.18429	0	0.150691	1.00718	2.17143	0.733702	0.391574	1.18403	0.795337	0.255118	0.424319	0.742647	0.762431	0.144068	0.889503
321.232	1.83534	1.93566	1.6478	5.98854	0.929749	1.30043	2.73023	0.841046	0.365949	0.260417	2.26667	3.64539	1.58571	0.923077	2.76101	2.8576	0.673879	1.39022	1.92863	2.25318	5.32537	0.421687	5.95808	6.87964	0.94023	0.542657	1.17119	2.0817	6.18691	2.46505	0.515464	0	0.282772	1.69191	0.275932	1.73036	0.945596	2.34158	1.19286	0.81105	3.32136	2.53819	3.61917	1.7748	1.25796	1.22304	5.3895	0.20339	1.20995
323.194	0.87751	0.478322	0.39203	1.95595	0.350538	0.287553	1.21628	0.490946	0.172211	0.142361	0.64	1.85372	0.780952	0.387268	1.93179	0.694175	0.250386	1.27315	0.910132	0.822034	1.21194	0.128514	1.36034	1.2023	0.627586	0.204196	0.469729	0.935948	1.81174	0.734549	0.158076	0	0.149812	0.437052	0.060423	0.778132	0.339378	0.37776	0.528571	0.330387	1.39653	0.572917	1.1943	1.05984	0.535915	0.226716	1.71455	0.152542	0.348066
324.218	1.26707	1.00699	93.69	0.857212	20.0979	3.94564	1.84884	2.90241	3.46967	7.14236	0.72	1	0.495238	0.709107	1.02322	0.985437	7.41061	1.13996	0.66931	0.613347	1.24836	4.60241	2.08626	0.879641	1.51724	3.51189	1.56159	1.51177	1.04049	0.473151	1.52921	1.02403	5.52622	1.36643	1.13293	1.94692	0.276554	20.652	49.1643	22.3392	0.793061	9.07639	1.57772	0.907087	13.8757	35.6863	2.35083	4.13559	48.2044
325.179	10.7239	9.34545	21.495	5.34463	31.7513	3.08441	0	22.6911	9.38161	8.05208	0	11.508	0	22.1777	14.6313	3.3301	3.94745	4.84495	3.63877	1.99753	6.09492	1.08434	9.54414	13.0051	19.3701	0	10.6465	4.22876	31.8775	0	0	10.793	4.09363	11.6633	0	0	5.14508	34.7912	26.3595	22.6972	23.3887	20.2766	0	15.9339	19.5547	12.4069	8.08978	2.9661	26.3867
327.008	6.44779	3.9972	3.2171	3.86012	1.94086	3.03434	5.07209	4.84943	2.0998	1.99653	3.74	5.46365	3.61191	3.0053	5.1732	6.08091	1.68264	3.22112	3.0975	3.19915	2.56657	2.61446	6.39581	4.42126	6.46207	3.55664	7.38413	5.08606	3.55061	3.47619	3.85911	3.75324	2.73596	4.46878	3.65257	7.31104	2.92811	1.96568	2.50714	1.69355	3.07435	10.0995	6.29275	3.74173	2.62336	1.56332	6.2058	1.4661	1.96133
327.2	0.708835	0.527273	1.3854	0.726525	1.5319	0.381974	0.527907	0.920858	0.360078	0.303241	0.74	0.968085	0.338095	0.854996	0.87373	0.391586	0.248325	0.349115	0.325991	0.360169	1.00358	1.6747	0.882709	0.88391	1.12567	0.511888	0.597077	0.599347	1.60695	0.35461	0.271477	1.21873	0.382022	0.595701	0.217523	0.633758	0.328153	1.74381	1.73571	1.2884	1.27096	1.55903	0.629534	0.829921	1.1141	0.620098	1.05939	0.355932	2.01105
329.005	6.1998	3.31329	2.5017	3.50081	2.02366	2.71388	4.72558	4.40644	2.01957	1.59028	3.74667	5.06383	3.51905	2.55438	4.8984	6.17152	1.81968	3.32553	2.62291	2.75353	2.54925	2.03614	5.71503	3.8694	5.41149	3.11189	6.84551	5.06144	3.67206	2.75988	3.69072	3.36969	2.27715	4.33572	3.8852	6.54119	2.84326	2.08619	3.62857	1.82284	2.90789	9.17708	5.88601	3.67402	2.31584	1.26838	5.87063	1.07627	1.35359
329.143	0.37249	0.240559	1.1561	0.346079	0	0	0	0	0.133072	0	0.433333	0.696809	0.283333	0.251989	0.222061	0.454692	0.171561	0.540756	0.333921	0.433263	0	0	0.493349	0	0.367816	0	0.273487	0.470588	0.245952	0.258359	0.127148	0.125078	0	0.188332	0.100704	0	0.174223	0	0	0	0	0	0.556131	0.305512	0	0	0.689227	0.050847	0
330.282	0	0.288112	1.5449	0.938045	0.626165	1.53219	0.755814	0.260563	0.197652	0.232639	2.01333	0.404255	0.228571	0	0.404935	0.760518	0.360124	0.468262	0.587665	0.78072	1.76418	0.433735	0.758162	0.403329	0.204598	0.283916	0.254697	0.321569	0.550607	0.746707	0.261168	0.155268	0.219101	0.467758	0.169184	0.776008	0.143782	1.04469	0	0.58895	0.294919	1.03819	0.316062	0.245669	1.11368	0.621324	1.72514	0.118644	0.786372
331.003	0.951472	0.518881	0.43189	0.525977	0.259856	0.519313	0.786047	0.557009	0.356164	0.332177	0.606667	0.896277	0.397619	0.352785	0.766328	0.92233	0.284905	0.485431	0.452863	0.497881	0.34806	0.325301	0.880291	0.578745	0.921839	0.393007	1.00418	0.762745	0.542173	0.516717	0.546392	0.473198	0.294007	0.696008	0.561934	0	0.369603	0.284118	0.442857	0.245672	0.507229	1.14583	1.04663	0	0.387258	0.16585	1.06354	0.152542	0.220994
331.097	2.53179	1.10629	0.11517	5.26815	0	0.175966	5.0907	0.48491	0.289628	0.020834	0	5.375	4.45	1.9496	4.23367	1.75405	0.693972	4.48491	2.99207	1.16208	2.00358	0.024096	2.93309	1.58557	3.32874	0	2.25261	4.56601	1.35526	1.13577	0.416953	0.709797	0.073034	0.547595	0.057402	2.06582	0.814767	0	0.214286	0.396685	3.77324	0	3.53368	3.31339	0.299812	0	2.49309	0.042373	0.364641
332.281	0.557229	0.34965	3.5183	0.410455	1.10108	0.699571	0.502326	0.442656	0.393346	0.520833	0.513333	0.492021	0.209524	0.244032	0.518142	1.11219	0.839258	0.340271	0.276652	0.331568	0.512239	0.518072	0.579202	0.445583	0.436782	0.497902	0.534447	0.521569	1.00877	0.317123	0.360825	0.23475	0.397004	0.359263	0.326284	0.669851	0.296632	1.1644	2.86429	0.983425	0.39777	1.81597	0.432642	0.370079	0.812617	1.27451	1.03591	0.305085	1.45856
335.224	4.87349	3.51608	1.7973	12.9516	1.44193	2.9485	8.44729	2.38296	1.02935	0	7.04	9.16046	5.62381	2.42529	6.47654	11.0437	1.78053	5.37704	5.84934	8.52754	12.9982	1.10843	11.6409	10.3867	2.16092	2.66154	4.50939	5.24379	7.86167	6.87741	1.811	2.13678	0.681648	3.42238	0.987915	5.29745	2.78497	3.91381	1.71667	1.10166	7.04709	3.71528	5.40155	3.45827	2.68145	1.23529	10.0691	0	1.63536
337.228	1.69779	2.57622	0.95349	6.60697	0.719355	1.13734	1.74961	1.13481	0.305936	0.375	1.42	3.46808	1.50397	1.09284	4.08418	2.43851	0.906233	1.44121	1.75859	1.44174	4.22985	0.421687	4.64571	5.80026	1.22759	0.613986	0.870564	1.65752	9.6002	1.81966	0.360825	0.697782	0.335206	1.8956	0.226586	0	1.02979	1.9569	0.959524	0.489503	4.0347	2.36458	2.51554	2.24567	1.68707	0.466912	3.54052	0.313559	0.655617
338.234	0.262383	0.352448	19.269	0.798806	4.93871	0.364807	0.437209	0.416499	0.197652	0.395833	0	0.440603	0.204762	0.169761	0.429608	0.302589	1.00567	0.335588	0.260499	0.264831	0.695921	0.289157	0.885933	0.60478	0.248276	0.419581	0.237996	0.31024	1.15081	0.235056	0.185567	0.234442	0.284644	0.495736	0.191339	0	0.185233	4.93163	15.7857	4.96022	0.494424	1.36227	0.38601	0.337008	0.709765	6.57598	0.69291	0.217515	9.8011
338.342	0.073293	0	1.1561	8.41142	0.91828	1.38197	13.5767	0.062374	0.048924	0.069444	6.62667	0	6.40952	0.084881	0	10.3398	0.683153	7.23257	5.26608	6.13877	5.84716	0.771084	0	0.417414	0.032184	0.037762	0.077244	13.6381	0	5.62209	0.161512	0.060998	0.097378	0	0.069486	0	5.24914	0.722267	1.86429	1.13923	0	0.84375	0.147668	0	0.134707	0.42402	0.16989	0.271186	0.585635
341.016	0.126506	0.115152	0.42857	0.0240397	0.027957	0.025751	0.037209	0.152583	0.043053	0.034722	0.12	0.111702	0.047619	0.125553	0.078374	0.101942	0.085008	0.063476	0.057269	0.0476693	0.058507	0	0.099154	0.0473753	0.0505743	0.0242427	0.045929	0.0420483	0.225371	0.026342	0.030928	0.033272	0.014981	0.049471	0.05136	0.096603	0.0250437	0.049481	0.071429	0.039779	0.131351	0.048611	0.0898097	0.04252	0.021237	0.026961	0.137201	0	0.01105
342.166	2.8012	1.06434	0	0.24879	0	3.03434	0.436434	3.01912	3.09393	3.81597	0.673333	2.76862	0.349206	2.48364	2.20029	0.432039	0.14374	0.279396	0.218503	0.231638	0.499105	3.90361	1.289	3.58515	1.78927	4.66107	2.15031	0.408497	3.92004	0.172239	0.57732	0.553604	6.45693	0.464688	0.41289	0.735669	0.139897	0	0	0	3.32218	14.1424	3.15803	1.80472	11.8318	0	1.48619	4.0678	0
343.128	0	0	0.46512	0	0.774552	0	0.796124	0	0	0.590278	0	0	1.45873	1.23784	0	0	0.491499	0	0	0	0.84199	2.85542	0	0	0	3.14685	0.5762	0	0	0	3.17182	0	0	0	2.2145	0	0	0.811386	0	0	0	3.46296	2.40933	0	0	1.0723	0	0.762712	3.69613
343.284	1.53748	0.846154	1.0155	0	0.858781	0	1.48837	1.08451	0.639922	0.458333	0	0	0.702381	0.69496	0	1.80583	0.564142	0.883975	0.787371	0.963983	0	0.783133	0	0	0	0.957576	1.38413	1.3268	0	0	0.814433	0.608133	0.85206	0.762538	0.836858	0	0	0.898111	1.48571	0.773481	0	3.38194	1.31865	0	0.84822	0.651961	0	0.40678	0.668508
345.223	0.231928	0.184615	1.4684	0.242014	0.71828	2.25751	0.167442	0.603622	0.324853	5.29167	0.313333	0	0	0.159151	0.222061	0	0.290572	0.100937	0.088987	0	0.419701	0.216867	0.498186	0.194622	0	2.92168	0.118303	0	0.434211	0	0.113402	0.168515	0.162921	0.178096	0.090634	0.271762	0.076425	0.762171	1.45714	0.640147	0.629492	1.04514	0	0	0.396627	0.534314	0	3.79661	0.878453
346.035	0.181727	0.128672	0.52824	0.127783	0.245161	0.107296	0.190698	0.160631	0.107632	0.0625	0.16	0.151596	0.0865077	0.175066	0.127721	0.168285	0.120556	0.131634	0.094273	0.0625	0.102687	0.120482	0.189843	0.0956037	0.250575	0.090909	0.2881	0.192157	0.689271	0.065856	0.116838	0.0967343	0.088015	0.142954	0.193353	0.220807	0.088083	0.193935	0.635714	0.288398	0.163569	0.461806	0.190847	0.182677	0.13679	0.237745	0.254144	0.033898	0.198895
349.213	0.810241	0.372028	0.29236	2.26492	0.235484	0.901288	2.11861	0.235412	0.101761	0.145833	1.09333	2.02394	0.611905	0.320955	1.08853	1.43528	0.188563	0.940166	1.05286	1.35275	2.07701	0.771084	1.94115	1.3265	0.351724	0.20979	0.402923	0.777778	1.03947	1.20567	0.232531	0.951941	0.11236	0.303651	0.090634	0.880042	0.322755	0.415802	0.295238	0.19337	1.34366	1.15972	1.07772	0.496063	2.13991	0.169118	1.85221	0.135593	0.171271
351.203	2.47691	2.61259	0.6711	11.3078	0.711828	0	2.39767	1.58853	0.273973	0.211806	2.63333	5.70745	3.47143	1.59151	6.61248	4.03883	0.556414	3.76379	4.10132	2.96822	8.58129	0	6.5526	5.85403	1.14943	0.422378	1.79332	1.89739	9.3502	3.26207	0.457045	1.13216	0	2.26032	0.195368	3.08493	1.80699	2.38468	0.557143	0.331492	6.13135	0	2.62694	2.81575	0	0.278186	5.64641	0	0.585635
352.248	0	0	0	0	2.00717	0.785408	0.388372	0.22837	0.187867	0.569444	0	0	0	0	0	0	0.741886	0	0	0	0	0.325301	0	0	0	0.34965	0	0	0	0	0.202749	0	0.455056	0	0.090635	0	0	1.60575	6.08571	1.82431	0	1.57986	0	0	1.36352	2.20711	0	0.372881	2.45856
356.281	17.3658	11.5105	43.252	6.74088	24.9943	16.0944	10.6395	17.8883	12.4677	12.5451	12.4133	16.1622	8.9	10.7162	14.4731	14.6246	21.5332	8.26223	6.4	6.78708	10.2275	12.9157	17.6203	13.1511	17.7448	16.9483	21.8163	11.8621	12.7679	5.53698	12.8076	10.829	11.2491	11.7851	12.287	17.5732	5.00971	25.9832	36.5857	24.1834	10.5019	33.0556	16.9378	10.9496	17.2946	23.0502	18.4019	8.90678	30.8895
358.203	1.72256	1.67413	77.899	0	21.5154	0.76824	0	1.94266	1.31702	0.637732	1.21333	0.755319	0.134127	1.61892	0	0.220604	9.90726	0	0	0.096398	0.540896	0.590361	1.27449	0	0.836781	1.06853	0.932498	0.14183	1.27429	0.070922	0.735395	0.610289	0.64794	0.759468	1.1994	2.6656	0.0563473	24.1266	48.0857	22.2858	1.1677	5.30324	1.02245	0	0	37.0417	2.32321	0.567797	58.3978
358.293	0.468207	0	0	0.252178	0.703226	0.482117	0.316279	0.368209	0.21135	0.188658	0	0	0.22619	0.239611	0.822932	0.37055	0.361669	0.252862	0	0.208686	0.322985	0.373494	0	0	0.381609	0.345455	0.275574	0.391503	1.29656	0.214792	0	0.178682	0.170412	0.242579	0	0	0.193005	0.724661	0	0	0.446097	2.40741	0.484456	0	0	0	0	0.192091	0
361.317	0	0	0	0.434656	0	0	0.834884	0	0.023483	0	0	0	0.340476	0	0	0.624595	0.083462	0.400104	0.330396	0.361229	0.288557	0.048193	0	0	0	0	0	0.678431	0	0.288754	0	0	0.007491	0	0	0	0.242876	0.074222	0.214286	0	0	0	0	0	0	0.063725	0	0.050847	0.071823
363.116	0.529452	0.272261	0	0	0	0.103004	2.22403	0.348089	0.180039	0.090278	0	0	0.85	0.342175	0.507982	1.24272	0.27357	0.832813	0.75301	1.0053	0.42209	0.168675	0	0.603927	0.351724	0.197203	0.400835	1.91895	0.594129	0	0.19244	0.146642	0.153558	0.160696	0.169184	0	0.581606	0	0	0	0.49112	0.631944	1.28238	0	0.274204	0	0	0.050847	0
363.252	0.685743	0.544056	0	0	0.76129	0.34764	1.03256	0.455734	0.283757	0.229167	0	1.01862	0.607143	0.408488	0.895501	0.658576	0.493045	0.585848	0.426432	0.407839	0.770746	0.240964	0.943168	0.729834	0.408429	0.436364	0.470425	0.673639	1.00506	0	0.484536	0.249538	0.255931	0.353122	0.323263	0.789809	0.376943	0.881883	1.95714	0.829834	0.894672	1.20139	1.02591	0	0.607745	1.13807	1.23481	0.186441	1.49171
366.11	3.46285	0.495571	0.37542	0.684091	1.10538	0.613734	14.6372	0.352113	0.201566	0.267361	1.9	1.53901	9.74762	2.67374	3.80406	4.62837	1.89026	0	0	2.42585	7.88179	2.66265	1.28376	8.93598	1.17318	3.84755	0.997912	0	8.74291	6.31949	6.80756	0	0.402622	0.272262	3.35045	3.04565	4.13601	1.7901	0.657143	0.292818	5.43494	4.26042	17.9896	1.18803	0	1.41544	7.33011	0.974576	2.96685
366.263	0	0.138462	0	0	1.83979	0	0	0.143863	0.093933	0.107639	0	0	0	0.103448	0	0	0.564142	0	0	0	0	0.156627	0	0	0.105747	0.162238	0	0	0	0	0	0	0	0.157625	0	0	0	2.10295	6.70238	2.21179	0	0.454861	0	0	0	3.78799	0	0.084746	6.38122
369.154	0	0	0.13289	0	0	0	0.386822	0	0.253098	0	0	0	0	0	0	0.228156	0.477589	0.304543	0	0	0	0.144578	0	0	0	0	0.425887	0	0	0	0.24055	0	0	0	0.1571	0	0	0	0	0	0	0	0	0	0	0.094363	0	0	0.235727
369.352	0.248996	0.104895	0	4.84414	0.409677	0.682403	0.188372	0.217304	0.168297	0.447917	0	1.03989	0.366667	0.100796	0.278181	1.02427	0.142195	0.120708	1.71013	0.341102	1.50388	0.120482	9.2237	0.192061	0.188506	0.06993	0.160752	2.10719	0.557692	0.804458	0	0.0274183	0.125468	0.08086	0.037261	0.181316	2.09521	2.06065	0.407143	0.428729	0.582404	0.5	1.67098	0.141732	0.566521	0.14951	0.517956	0.127119	0
371.106	0.773761	0.377156	0.65006	0.304937	0.273477	0.270386	0.565116	1.01107	0.510763	0.305556	0.546667	0.592199	0.400794	0.599469	0.587325	1.14833	0.243174	0.559659	0.426432	0.428672	0.317015	0.421687	0.586457	0.46735	0.638314	0.372028	0.599165	0.680392	0.962888	0.254981	0.233677	0.274492	0.659176	0.326851	0.287009	0.410828	0.190846	0.285182	0.478571	0.283978	0.678645	1.43403	0.761658	0.369449	0.688945	0.311683	0.72744	0.220339	0.189687
371.316	2.7259	1.58042	3.5316	2.23862	2.55591	3.52504	2.9876	2.3226	1.90998	1.63194	1.86	2.375	1.87143	1.38196	2.40929	3.69633	1.81453	2.16337	1.89868	2.27119	2.08756	1.72289	2.07497	2.16389	1.91724	2.22611	2.51566	3.54662	2.04622	1.75886	1.33333	1.17375	1.82397	1.46162	1.75831	2.97792	1.68847	2.10535	5.32857	2.17017	1.77447	6.73264	3.02591	1.72756	1.807	1.80637	2.75506	1.64407	1.57459
374.201	0.049197	0	0	0	0.335126	0.214592	0.0496127	0.053655	0.043053	0.020833	0	0	0.028571	0.0495137	0.043541	0.038835	0	0	0.03348	0.040254	0.08597	0.048193	0	0	0.045977	0.075524	0	0	0.082996	0	0.068729	0.0209487	0.0312113	0	0.04431	0	0	0.339718	0	0	0.050805	0.116898	0.0535403	0	0.172392	0.349265	0	0.016949	0
377.221	1.3494	0.685315	0	1.08035	1.66021	0.413448	0.451163	1.16901	0.35225	0.493056	0.74	0	0.557143	1.49072	1.90469	0.430421	0.18238	0.502081	0.423789	0.358051	1.57532	0	1.58364	0	1.4023	0.523077	0.839248	0.620261	0	0.43769	0.223368	0.456562	0.232834	0.828045	0.090634	0.597028	0.505181	2.19394	0	1.0512	3.25816	0	1.56477	1.25984	0	0	1.06077	0	2.26704
378.259	0.259036	0.114685	2.3422	0.205389	0.830108	0.313305	0.22093	0.132797	0.125245	0.416667	0.226667	0.50266	0.088095	0.204244	0.296081	0.228155	0.267388	0.148283	0.136858	0.111229	0.270448	0.313253	0.31318	0.597951	0.167816	0.201399	0.183716	0.190196	0.787449	0.097265	0.116838	0.128466	0.258427	0.157626	0.07855	0.223992	0.102979	0.618516	2.25714	0.712707	0.363899	1.24653	0.248705	0.154331	1.06246	0.778186	0.447974	0.322034	0.745856
379.282	2.85074	0.444755	1.4851	0	2.23978	0	0	0.848089	0.228963	0	0	3.05053	0	1.35278	7.13208	0.720065	0.275632	0	0.437885	0.427966	0.76	0.566265	0	12.7977	0.825287	0	0.960334	0.607843	19.3917	0	0	0	0.146067	0.406346	0.108761	0	0.726684	4.54243	1.89286	0.952486	6.89715	15.9132	3.78238	2.6378	3.86196	3.79902	1.63812	1.05932	1.8895
381.081	13.1931	5.45734	7.9336	8.13069	10.5358	6.86266	30.6837	4.05801	2.182	2.07639	5.56	9.94681	50.9524	25.8196	29.09	13.2923	9.33385	0.551509	0.930103	8.38453	43.2525	5.03615	7.73761	43.2356	15.5655	35.6853	4.5261	0	65.4777	27.7042	30.3677	0.246765	2.24906	3.35414	9.06042	14.9437	21.9059	10.4214	3.53571	0.835359	34.8315	28.1042	70.7539	9.84283	0	6.28676	30.8181	2.41525	13.3554
383.21	0.258032	0.165035	0	0.619877	0	0.188841	0.429458	0.136821	0.076321	0.0648147	0.426667	0.704787	0.202381	0.115826	0.516691	0.296656	0.174652	0.222164	0.226726	0.209746	0.579104	0.072289	0.423216	0.748186	0.14023	0.101631	0.089074	0.337255	1.46053	0	0.082474	0.0609987	0.055556	0	0.067472	0	0.133204	0	0.478572	0.260773	0.645601	0.590278	0.401555	0.325984	0.579846	0	0.508287	0.084746	0
385.277	0	0	0.20266	0.242498	0	0.270386	0	0	0	0.145834	0	0	0	0	0	0	0.248841	0	0	0	0	0.140563	0.426844	0	0	0.129604	0	0	0	0	0	0	0.305243	0	0	0	0.0701643	0.187815	0	0	0	0.868056	0	0	1.09619	0.073529	0	0.101695	0.220994
386.121	0	0	0.60133	0	0	0.034335	0	0	0.041096	0.006944	0	0	0.033333	0	0	0.0399133	0.176198	0.05359	0.0411163	0	0.029254	0.024096	0	0	0	0	0.087683	0.0442267	0	0.036474	0.027491	0	0.02809	0	0	0	0	0	0	0	0	0.145833	0.07772	0	0	0.017157	0	0.033898	0.044199
388.187	5.69645	6.96224	2.7597	0	6.70072	5.19742	0.046512	2.26392	2.10633	8.30556	1.20667	3.60638	0.019048	4.77542	4.23077	0	9.78053	0.020811	0	0	0	4.80723	8.82064	3.16773	4.9954	6.4	5.06959	0	6.8168	0	8.08247	5.42052	6.46879	6.03275	1.86103	2.16943	0	3.93828	11.8071	6.51418	5.45229	15.4549	7.16062	2.92189	7.85301	1.35743	10.8057	5.74576	3
388.343	0.292169	0.179021	1.959	0.295741	0.96129	1.03863	0.395349	0.253521	0.356164	0.291667	0	0.228723	0.166667	0.129973	0.240929	0.485437	0.562597	0.337669	0.280176	0.237288	0.452537	0.433735	0.336155	0.381562	0.234483	0.358508	0.311065	0.490632	0.294872	0.158055	0.243986	0	0.237828	0.185943	0.23565	0.356688	0.177461	0.714818	3.36429	0.812155	0.182156	1.03125	0.272021	0.184252	0.395169	0.715686	0.440608	0.211864	0.552486
392.29	11.1205	7.83357	34.967	8.57712	16.8118	10.2232	13.3	11.9889	12.5003	10.6319	8.98667	11.1835	8.86429	5.96375	9.70343	16.8803	8.05925	11.1897	8.23789	9.96186	8.70746	8.48193	10.48	8.69654	10.9724	11.4168	10.7975	16.3514	9.36336	7.08342	6.25086	6.44732	10.3633	7.03207	7.34139	12.4214	7.05225	11.3309	25.3786	15.7569	7.94176	25.5509	12.2565	7.96693	11.2644	15.3031	12.9982	8.28814	9.0663
394.298	0	0	0.49502	0	0.212903	0.128755	0.144186	0	0.056751	0	0	0	0.066667	0	0	0.145631	0.118495	0.08845	0.101322	0.072034	0.148856	0.096386	0	0	0	0	0.096033	0.119608	0	0	0.061856	0	0.074906	0	0.050353	0	0.071244	0	1	0.224309	0	0.375	0.196891	0	0	0.197304	0	0	0.237569
400.344	4.38554	0.404196	4.3322	7.92401	2.64875	1.42489	0.616279	0.603622	1.13503	0.496528	0.453333	6.00443	0.552381	3.55703	0.303338	0.354369	0.913447	2.61325	3.61322	0.394773	1.75124	0.409639	0.698912	6.08963	0.354023	0.274126	0.338205	1.28366	11.33	0.211753	0.316151	3.39556	0.185393	0.70522	0.066465	2.69427	2.0149	2.7486	5.11429	1.48619	6.64725	2.59375	3.77979	0.749606	1.6598	0.386029	0.302486	0.271186	0
401.167	0	0.152914	1.5161	0	0.107527	0.051502	0	0	0	0.090278	0	0	0	0	0	0	0	0	0	0	0	0.096386	0	0	0	0.090909	0	0	0	0	0.109966	0.063463	0	0	0	0	0	0	0.242857	0.111234	0	0.385417	0	0	0.152405	0	0.4093	0.050847	0
403.221	0.345382	0.255944	2.4585	0.388512	0.776344	0.317597	0.496125	0.402414	0.231572	0.1875	0.4	0.651596	1.29286	0.161804	0.545718	0.343042	0.228748	0.157128	0.139207	0.193503	0.307065	0.257028	0.618299	0.267179	0.317241	0.239161	0.22895	0.461656	0	0.214116	0.239404	0.133087	0.185393	0.40191	0.163142	0.419321	0.143999	0.509976	1.42143	0.735912	0	0	0.38601	0.209449	0.483448	0.841095	0.815838	0.135593	0.399632
405.214	2.77209	3.42657	5.3455	0.159729	8.53333	2.98712	0	1.21362	1.16569	5.44097	1.08667	1.86702	0.07619	2.02122	2.32366	0	8.59351	0	0	0.074153	0.284179	2.59036	4.83595	1.5749	2.78621	3.19347	2.87683	0	3.50506	0.113475	5.06186	2.57579	4.47378	3.03275	0.981873	1.41295	0	4.68875	15.9738	9.37017	2.86576	9.12153	3.99741	1.49291	5.34603	1.98162	6.50276	3.49153	4.43646
407.208	0.35241	0.194406	2.1163	0.752339	0.659139	0.227468	0.295349	0.221328	0.138943	0.197917	0.7	0.760638	0.155556	0.135279	0.56894	0.205502	1.09119	0.260146	0.199119	0.151483	1.08597	0.240964	1.19186	0.289373	0.153257	0.195804	0.206681	0.232462	0.314777	0.323202	0.233677	0.121073	0.257179	0.211191	0.12286	0.506369	0.146589	0.758446	2.96429	1.01989	0.672863	0.829862	0.427461	0.250394	0.457006	0.684232	0.679558	0.186441	1.32597
408.313	0.267068	0.153381	9.2071	0.3606	3.42903	0.476395	0.593023	0.524145	0.504892	0.479167	0.5	0.25266	0.240476	0.196286	0.293662	0.796117	2.2679	0.461498	0.312775	0.276483	0.390448	0.71486	0.3289	0.195476	0.23908	0.481119	0.305497	0.686275	0.342106	0.179331	0.226804	0.151263	0.726592	0.21085	0.280967	0.383227	0.186528	1.59218	8.6	3.18269	0.199504	2.56944	0.318653	0.217323	1.40475	3.31372	0.498619	0.372881	1.87293
409.167	4.80321	5.2028	7.1462	0	10.2828	2.44635	0	2.99095	2.17025	4.42014	1.88	3.2234	0	5.35278	3.48911	0.05178	25.0814	0	0	0	0	4.45783	5.78355	0	3.57931	4.4993	4.60821	0	7.42206	0	6.11684	9.91097	4.44757	3.86489	1.78248	1.52059	0	6.50279	20.6714	12.3072	5.85832	16.4028	5.77979	2.30646	7.89819	3.02451	9.88674	4.81356	6.90608
411.161	0	0	0.086379	0	0.077419	0.034335	0	0	0	0	0	0	0	0	0	0	0.183926	0	0	0.115466	0	0	0.165659	0	0	0	0.083507	0	0	0	0	0	0	0	0	0.109342	0	0.087789	0.25	0	0	0.288194	0	0	0	0.034314	0	0.016949	0.055248
413.27	5.44277	2.72448	22.704	7.30574	10.4989	2.39914	12.8163	7.0674	5.52838	3.32292	5.26667	4.71277	7.42381	3.8382	3.91147	16.0081	9.20608	7.87565	7.17709	6.60381	7.2794	2.81928	4.48045	4.68289	3.31341	3.86713	4.32568	11.8484	5.53644	4.90172	2.6323	2.36784	4.51498	2.65097	2.44713	3.5414	4.96632	8.28997	21.0643	13.4564	4.96406	15.3889	5.24093	3.32063	8.29544	13.6066	5.55295	3.75424	7.20995
418.231	0.0488623	0.0979027	0	0.0346883	0.182796	0.167382	0	0.045272	0.031311	0.125	0.126667	0.120568	0.00158733	0.068966	0.087083	0	0.104585	0	0.0205577	0	0	0.096386	0.270859	0.06402	0.096551	0.095105	0.040362	0	0.170041	0	0.109966	0.0566853	0.0817733	0.139202	0	0.066879	0	0	0	0	0.239157	0.756944	0.098446	0.04252	0.199251	0	0.343923	0.067797	0
419.178	0.164324	0.195804	0.084164	0	0.113261	0.111588	0	0	0.0326157	0.118056	0	0	0	0.074271	0	0	0.214838	0	0	0	0	0.144578	0	0	0.131034	0.137063	0.139875	0	0	0	0.199313	0.0868767	0.153558	0	0	0	0	0.105347	0.235714	0.143646	0	0.429398	0.19171	0	0.127421	0.044118	0	0.067797	0.154696
419.316	0.569946	0.345455	2.186	0.562601	1.66021	0.523605	0.760465	0.56841	0.561644	0.576389	0.793333	0.756206	0.543651	0.30504	0	1.39482	0.344668	0.529657	0.466373	0.658545	0.58209	0.60241	0.542926	0.556978	0.416859	0.506294	0.417537	0.815686	0.755061	0.429923	0.250859	0.25878	0.511236	0.28045	0.354481	0.552017	0.348661	0.82921	3.70476	1.48287	0	1.76389	0.779793	0.409449	0.813242	0.954657	0.899171	0.389831	0.441989
422.171	0.019076	0	0.22038	0	0.169534	0	0	0	0.019569	0.013889	0	0.010639	0.019048	0.114058	0	0	0.055641	0.015088	0	0.0165957	0	0	0	0.020487	0.015326	0.033566	0	0.016993	0.104251	0.0135093	0.061856	0	0.007491	0.016377	0.032226	0	0.007772	0.25991	0.057143	0.035359	0.041719	0.041667	0.046632	0	0	0.492239	0	0	2.82873
422.316	0.061245	0.041958	0.299	0.091965	0.1681	0.124464	0.0821707	0.034205	0.04501	0.069444	0	0.085107	0.030952	0.079576	0.066763	0.0539373	0.064915	0.057232	0.067841	0.04661	0	0.096386	0.098751	0.057618	0.036782	0.044755	0.041754	0.064052	0.215587	0.0391757	0.027491	0.056377	0.071161	0.037871	0.018127	0	0.044689	0.175579	0.342857	0.112707	0.100372	0.311342	0.090674	0.040945	0.108682	0.128676	0	0.033898	0.149171
425.144	2.37851	3.14546	5.4485	0	21.1039	1.16738	0	3.71227	1.36399	5.87153	0.593333	3.14628	0	6.05305	2.76342	0	4.22154	0	0	0	0	0.674699	5.56792	2.14341	4.4023	2.85734	2.03132	0	15.0196	0	1.10309	4.49107	2.37328	4.12897	0.226586	0.590021	0.0233157	13.2442	16.1286	16.7956	8.99504	12.4479	1.76166	2.46457	17.8626	2.55024	4.37109	2.42373	12.3149
427.25	0	0	0.12625	0.223297	0	0.103004	0.267442	0.04829	0.0247877	0	0.146667	0	0.173809	0.00884167	0.184325	0.124596	0.086553	0.0802987	0.068722	0.0706217	0.142687	0.048193	0	0	0	0.047553	0	0.221787	0	0.0472813	0.061856	0	0.078652	0	0	0	0.03886	0.074222	0.133333	0.114917	0	0	0.186529	0.110236	0.152405	0	0	0	0.099448
429.24	3.65763	3.74266	1.0033	0.530817	0.913978	0.613734	0.660465	6.22602	1.85519	0.538194	3.60667	2.29255	1.10714	5.18302	2.64877	1.70982	2.09428	1.17638	1.20969	0.800847	1.47164	0.493976	2.26683	1.60179	2.01839	1.35385	2.0167	1.09281	6.33401	0.468085	1.09622	0.973198	0.486891	1.38178	3.4139	2.3811	0.35557	1.25964	1.55714	1.05672	3.86245	1.54861	2.49395	1.55937	0.718301	0.678922	3.62017	0.5	0.745856
429.24	2.12651	2.92354	22.864	4.06534	20.9312	1.27468	1.00233	8.39336	3.21918	3.44792	0.621334	2.74823	3.14762	5.51724	3.30043	2.01456	0.967542	2.48283	1.79383	0.711864	3.47881	0.253012	2.07578	2.50832	4.37471	4.07133	1.78079	3.05686	8.55972	0.804795	0.357388	2.33672	1.53745	2.10133	0.181269	1.67197	3.85687	12.3767	14.619	14.4147	6.95787	13.2951	1.64249	3.74331	13.9917	8.59436	2.14503	1.13559	6.56906
432.252	0.089357	0.0834497	0.53821	0	0.532258	0.137339	0	0.086519	0.109589	0.333333	0.146667	0.098404	0.033333	0.111406	0	0.038835	0.350335	0	0.029956	0	0	0	0.163241	0.084507	0.0942523	0.226573	0.0605427	0	0.169028	0	0.14433	0	0.224719	0.110542	0.060423	0	0	0.290768	1.42143	0.458196	0.106981	0.815972	0.158031	0.074961	0.65584	0.115604	0.276244	0.347458	0.254144
433.099	0.080321	0	0.19934	0.015005	0.0383513	0.025751	0.307752	0.0399057	0.017613	0.020833	0	0.06383	0.169048	0.079576	0.069182	0.135923	0.0607937	0.0111	0.015859	0.057203	0.12597	0	0.050786	0.20828	0.043678	0.093706	0.058455	0.011765	0.119433	0.0938873	0	0.0104747	0.020599	0	0.042296	0	0.040803	0.0689013	0.028571	0.041989	0.073111	0.118056	0.319517	0.0333854	0.007495	0.03799	0	0	0.209945
435.245	0.195448	0.075524	5.1196	0.168441	1.06882	0.145923	0.426357	0.254527	0.383562	0.368056	0.186667	0.35727	0.307143	0.076923	0.281567	0.187703	1.4374	0.353798	0.240235	0.082627	0.207164	0.120482	0.334946	0.185659	0.25977	0.165035	0.670147	0.173856	0.261133	0.0830797	0.216495	0.0708567	0.604869	0.087001	0.117825	0.179406	0.108376	0.802075	5.56429	1.48619	0.260223	0.774306	0.481865	0.103937	0.594004	0.948938	0.292818	0.271186	1.70718
436.341	0	0	1.8106	0	0.393548	0.120172	0	0.05835	0.103718	0.131944	0	0	0.014286	0.03183	0.020319	0.066343	0.088099	0	0	0.0384887	0.049552	0.192771	0	0	0	0.078322	0	0.066667	0	0	0	0	0.189139	0	0.030211	0	0.023316	0.209098	1.10714	0.454144	0	0	0	0	0.469706	0.405637	0	0.118644	0.237569
441.324	0	0.083916	0.32226	0.754275	0.226165	0	0.25814	0	0.056751	0	0	0	0.354762	0	0	0.309062	0.194745	0.176899	0.227313	0.245763	0.242388	0.096386	0	0	0	0.078322	0.083507	0.461438	0	0.142857	0.054983	0.040665	0.071161	0	0.036254	0	0.163428	0	0.557143	0.266298	0	0	0.404145	0	0.2005	0.142157	0	0.033898	0.138122
447.123	31.6319	32.2517	8.2658	4.82478	7.33011	8.03004	6.20698	51.5443	24.2348	8.51389	34.8	23.1862	8.42857	42.7905	24.0566	15.9466	16.0592	9.51908	10.7521	6.57627	11.5711	7.74699	22.1511	17.6547	21.977	15.9231	23.2721	9.23072	47.7908	4.23742	13.9553	12.1965	7.46067	15.2764	30.2508	24.2219	3.14292	9.14924	8.51429	8.39779	32.2429	17.059	23.8161	16.492	9.20675	6.42361	31.1989	7.25424	7
449.259	0	0	0	0.030494	0.06129	0.034335	0.065116	0	0.0208737	0.027778	0	0.179965	0.038095	0	0	0.0393743	0.080371	0	0.029956	0.0402543	0	0	0	0	0.045977	0.039161	0	0.057516	0	0.046606	0	0	0.033708	0	0	0	0.02202	0.052674	0	0.066298	0.138786	0.118056	0	0	0.056215	0	0	0	0
450.114	0.159639	0.129604	0.18715	0	0.026882	0.0457797	0.12093	0.208249	0.091977	0.055556	0.146667	0.106383	0.0555557	0.229001	0.124818	0.061489	0.078825	0.039022	0.048458	0.0388413	0.062687	0.048193	0.126965	0.129321	0.087356	0.106294	0.106472	0.0368193	0.281377	0.038501	0.120275	0.0394333	0.052434	0.067554	0.191339	0.166242	0.018135	0.025539	0.042857	0.033149	0.2057	0.125	0.212435	0.069291	0.034978	0.02451	0.254144	0.084746	0
455.339	0.300201	0.0960373	4.2658	0	1.42473	0.077253	0.162791	0.361167	0.270059	0.194444	0.4	0	0.230952	0.111406	0.20029	0.153183	1.16177	0.109781	0.120705	0.09428	0.223881	0.120482	0.351874	0.398207	0.159387	0.29697	0.187891	0.232026	0.247976	0.085106	0.209622	0	0.157303	0.136131	0.196375	0.235669	0.084197	1.85768	3.82857	1.98342	0.402726	0.659722	0.595855	0.166929	0.289819	1.84886	0.468232	0.338983	2.36464
458.347	0	0.036364	0.34109	0.086157	0.294624	0.025751	0	0.0389007	0.031311	0	0	0	0	0.01061	0	0	0.064915	0	0.095154	0	0	0.024096	0	0	0.022989	0.043357	0	0	0	0	0	0.018484	0.041199	0	0.036254	0	0	0.105081	0.942857	0.353591	0	0	0	0	0.060587	0	0.214088	0.033898	0
461.253	0	0.039161	0	0.072604	0.064516	0.025751	0	0.04829	0	0.0300927	0.106667	0	0.0420633	0.026525	0.05999	0.05178	0.07728	0	0	0.042373	0.082388	0.024096	0	0.072983	0	0.039161	0	0.060131	0.04892	0.037487	0	0.029575	0	0	0	0	0.018135	0.071562	0.15	0.074033	0.0916977	0.106481	0	0.047244	0.052467	0.052696	0.114641	0	0.128914
465.151	8.16399	9.6993	4.8073	0.887061	2.84875	1.88841	1.17209	16.6019	6.45075	1.90972	11.1667	6.00532	1.63571	11.7666	5.66328	3.33765	5.12365	2.31894	2.30925	1.22352	2.51463	1.50602	6.85731	4.44814	5.67893	4.05268	6.57411	2.07473	14.2045	0.70618	4.07102	2.9159	1.84519	3.55067	10.1329	6.91295	0.53886	3.56504	3.96429	3.52818	8.55349	5.08681	6.57254	3.88315	2.49886	2.69158	9.51519	1.75424	3.59668
467.109	16.6717	15.9455	5.3787	3.47774	5.39893	1.45923	4.99767	23.4517	12.91	2.86458	17.8933	12.7287	7.19048	32.618	10.1974	9.08576	17.1236	7.20239	9.03554	4.39619	9.45473	1.85542	13.0629	13.6453	9.41609	5.4965	11.3048	8.0098	36.7287	2.58663	5.87972	5.56562	3.33895	5.60832	12.0514	8.23057	2.40285	9.39585	8.69286	9.58306	23.5985	7.23958	14.4819	8.84409	5.62461	6.05025	13.9599	3.9661	9.98527
469.315	0	0	0.69103	0	0.287097	0.042918	0	0.068411	0.0502287	0.041667	0.166667	0	0	0.140584	0	0.0997847	0.278207	0	0	0	0.523582	0	0	0	0	0.072727	0	0	0	0	0.082474	0	0.052434	0	0.042296	0	0	0.515563	0.885714	0.367588	0	0.232639	0	0	0.10431	0.328431	0	0.067797	0.423572
470.106	0.339357	0.317483	0	0.0613097	0.082796	0.025751	0.093023	0.524145	0.21135	0.038194	0.44	0.295213	0.15	0.885942	0.198839	0.195793	0.382278	0.129899	0.150661	0.0946327	0.186468	0.024096	0.28416	0.31114	0.195402	0.085315	0.207376	0.161438	1.14372	0.0455927	0.099656	0.115527	0.05618	0.103378	0.238671	0.183652	0.044042	0.188348	0.164286	0.141436	0.584882	0.215278	0.380829	0.168504	0.09619	0.131127	0.292818	0.161017	0.281768
470.331	0.078313	0.103497	1.5947	0.050823	0.34086	0.042918	0.069767	0.086519	0.11546	0.045139	0.16	0.12234	0.033333	0.103448	0.05612	0.0458473	0.407007	0.033298	0.044934	0	0.162587	0.024096	0.0910927	0	0.045977	0.040559	0.048017	0.039869	0.179825	0	0.051546	0.035736	0.037453	0.042989	0.075529	0.119958	0.0140327	0.386007	0.840476	0.461878	0.136307	0.166667	0.088083	0.059843	0.053092	0.595588	0.129834	0.101695	0.81768
476.204	0.630522	0.232635	0	0	0.124731	0.06867	1.26512	0.367203	1.09067	0.113426	0.406667	0.321809	0.130952	0.220159	0.494437	0.440129	0.284389	0.645161	0.298973	0.111229	0	0.120482	0.374849	0.291933	1.10345	0.184615	1.38413	0.182571	0.328948	0	0.484536	0	0.093633	0.199591	0.268882	0.340128	0	0	0	0.152486	0.26518	0.229167	0.92487	0.264567	0.143036	0.138072	0.405618	0.152542	0.18232
476.31	0	0	0	0.14666	0	0.042918	0	0	0.0632743	0.0231487	0	0	0.033333	0	0	0	0	0	0	0	0	1.14458	0	0	0	0	0	0.124837	0	0	0	0.451017	0.043071	0	0	0	0	0	0	0.057459	0	0.291666	0	0	0.0662083	0	0	0.0282483	0.055249
478.192	0.138554	0.061538	0.46179	0.044047	0.049462	0.042918	0.231008	0.117706	0.217221	0.041667	0	0.117021	0.057143	0.066313	0.13643	0.145631	0.086553	0.134235	0.07489	0.0512007	0	0.048193	0.099154	0.089629	0.204598	0.064336	0.263744	0.0703707	0	0.042553	0.111111	0.062847	0.046816	0.06653	0.10574	0.091295	0.0222363	0.0574617	0.071429	0.068508	0	0.138889	0.211572	0.072441	0.051218	0.053922	0.189227	0.033898	0.055249
483.082	7.06125	10.1664	4.9203	1.45612	6.75807	0.446352	0.35814	24.3803	6.49511	1.69097	1.22667	6.17819	2.36191	33.9973	7.80261	1.33333	2.16383	1.89386	2.35595	0.488347	3.53015	0.168675	4.61306	6.53905	11.3839	3.25315	5.18789	1.56863	38.6599	0.410334	1.08935	4.41312	0.917603	3.82088	0.897281	2.11783	1.29296	9.31045	4.99286	5.69945	23.7485	3.63889	4.98446	7.46457	4.86508	2.96283	3.72882	0.525424	9.09945
483.334	0.092369	0.0876453	1.5172	0	0.533333	0.042918	0.062791	0.11167	0.072407	0.097222	0.38	0.098404	0.0634923	0	0.110305	0.056634	0.497166	0	0	0	0.201791	0.072289	0.0947193	0.103713	0	0.125875	0.0807237	0	0	0	0.079038	0.062847	0.048689	0.037871	0.066465	0.119109	0.0302243	0.702314	1.58333	0.723757	0	0.21875	0.102763	0.11811	0.107433	0.655637	0.139503	0.067797	1.20995
485.079	1.62985	2.26573	1.1229	0.314134	1.54731	0.094421	0.162791	6.55433	1.45793	0.309028	0.306667	1.37234	0.616667	10.6048	1.83019	0.3274	0.445131	0.356573	0.451982	0.116525	0.912836	0.024096	1.00806	1.71362	2.65824	0.693706	1.00626	0.296296	12.4629	0.124958	0.264605	0.809612	0.161049	0.801433	0.202417	0.464756	0.285622	2.19074	1.13571	1.1558	6.7311	0.78125	1.52332	1.76063	0.926296	0.589461	0.918968	0.169492	2.17127
485.362	0	0.111888	0.46844	0	0.426882	0.103004	0	0.108987	0.039139	0.180556	0	0	0	0.169761	0	0	0.774343	0	0	0	0	0.084337	0.183797	0	0.128736	0.107692	0.091858	0	0	0	0.189003	0.0988913	0.151685	0.079836	0.030211	0	0	0.481245	0.935714	0.454881	0	0.392361	0	0	0.36852	0.17402	0.201657	0.076271	0.325967
495.213	0.0716197	0	0.056478	0	0.0394263	0.017167	0.430233	0.0207917	0.023483	0.020833	0	0.06117	0.061905	0.0194517	0	0.080906	0.200927	0.222858	0.123348	0	0.072239	0	0	0	0.046744	0.023776	0.208768	0.154902	0.0269907	0	0.041237	0.022181	0	0.022518	0.040282	0.038217	0.027202	0.057462	0.071429	0.041989	0	0.083333	0.069948	0	0.0620447	0.040441	0.084254	0.016949	0
496.343	2.18909	2.49138	2.0764	2.35883	3.76344	0.502146	0.583721	2.01308	0.939335	1.31597	18.7867	2.4672	0.947619	7.61185	7.80842	0.624595	1.84699	1.65869	0.610573	0.758121	10.726	5.06024	2.96937	4.34614	2.95632	15.7105	3.62839	0.351198	4.24663	1.24215	1.7835	3.30684	0.093633	2.46776	4.63746	8.66242	2.06153	10.9785	0.835714	0.430939	6.80504	3.14236	0.507772	5.26299	0.67791	0.843137	1.7942	0.101695	1.90055
508.354	0.11617	0.133983	0.2601	0	0.173993	0.0875	0	0.173814	0.057143	0.035842	0.810924	0.150376	0.050228	0.492205	0.336323	0	0.073643	0	0	0	0.496517	0.283951	0.182346	1.2549	0.106576	0.55641	0.073529	0	0.352427	0.169533	0	0.134456	0.0344468	0.052183	0.135647	0	0.101417	0.537209	0.212209	0.095097	0.352309	0.214533	0.205742	0.423645	0.103726	0.120707	0	0.106667	0.357895
510.332	0.20471	0.130737	0.90151	0.36804	0.190476	0.066667	0.207555	0.065302	0.07619	0.046595	0.915967	0.16792	0.0757996	0.142539	0.29148	0.0705734	0.219767	0.305264	0.159243	0.21118	0.69791	0.135802	0.336818	0.398693	0.156463	0.491026	0.0915966	0.127295	0.156311	0.255528	0.072864	0.071371	0.043702	0.132055	0.053628	0.229643	0.066856	0.27907	0.408721	0.105497	0.185822	0	0.135886	0.53202	0.104733	0.17527	0.209285	0.053333	0.265263
511.321	0.097331	0.0783497	2.75	0.258649	0.554029	0.075	0.190855	0.110136	0.114286	0.129032	0.457983	0.160902	0.09589	0.062361	0.149477	0.09601	0.651163	0.168009	0.140154	0.127329	0.283091	0.123457	0.213705	0.163399	0.073016	0.147436	0.092437	0.132995	0.176505	0.153563	0.052764	0.068164	0.231876	0.085197	0.056782	0.120769	0.051558	0.646512	2.18372	0.736999	0.148228	0.50865	0.110048	0.137603	0.310171	0.890088	0.20119	0.186667	1.22105
512.349	0.094192	0.0718587	5.3157	0.226798	1.54945	0.108333	0	0.056531	0.047619	0.11828	0.367227	0.100251	0.041096	0.044543	0.125561	0.0386532	0.294574	0.094427	0.0536544	0	0.230526	0.144033	0.18583	0.084967	0.07483	0.157692	0.065126	0	0.093204	0	0.080402	0.077787	0	0.113951	0.107886	0.162855	0.038527	1.02093	3.70814	1.22199	0.103115	0	0.0775124	0.0676524	0	1.89794	0.222619	0	1.72632
519.321	1.93469	1.36161	1.6616	1.28666	1.13278	0.308333	0.518887	0.830085	0.385714	0.44086	1.96134	1.28571	0.513699	2.43964	3.07773	0.315461	1.11783	0.5387	0.348237	0.350931	3.98265	0.888889	1.75261	6.91358	0.820862	2.86385	1.68697	0.410386	2.09612	0.481572	0.31407	0.927025	0.315681	0.772098	0.659306	1.09058	0.473201	1.70698	1.49419	0.57682	2.89903	1.61038	1.08612	2.53366	0.721047	0.581943	0.764286	0.266667	1.07368
520.336	2.67316	4.27399	5.6692	1.52224	2.00092	0.308333	0.368589	3.01949	0.65873	1.13978	2.02101	1.75188	0.305936	8.33408	3.69507	0.219451	0.362403	0.358101	0.597593	0.207039	2.51868	5.74074	1.27294	10.0116	1.10658	8.51539	3.11345	0.414187	7.38932	0.630958	0.327638	3.35953	0.403599	1.04047	0.578549	2.1592	1.01813	5.79023	1.05523	0.502228	4.94629	3.54602	0.555024	3.09031	1.42397	1.31796	1.73643	0.826667	2.8
522.356	6.0832	8.95318	9.9081	3.12422	3.31868	0.825	0.280318	5.31969	2.38571	0.967742	3.39076	3.1203	0.13242	12.314	13.3976	0.404239	0.835659	0.318885	0.482373	0.231884	5.37302	7.83539	3.41208	31.2781	5.09977	15.1854	2.43277	0.286891	14.3369	1.13145	0.432161	1.76343	0.10257	1.18566	1.347	3.02013	0.924872	12.4809	0.537791	1.16434	10.6241	10.9377	4.03828	13.1363	3.38167	3.18665	4.36905	1.21333	13.7895
524.368	4.29011	2.24061	5.3081	3.15475	3.73718	0.7375	0.917296	1.85575	1.82381	1.46523	11.2395	3.69373	0.586758	9.12027	3.8565	0.977556	0.641473	0.728586	0.692175	0.702899	11.4433	5.12346	2.72102	9.45969	2.97959	14.6828	2.90294	0.744016	2.40971	2.30221	0.962312	1.37824	0.491003	0.801917	2.46372	3.54803	1.87388	4.15116	1.37849	0.838038	4.55145	4.11696	1.01914	3.14286	2.16113	1.74877	1.49881	0.586667	4.3579
538.343	0	0	0.69697	0.679187	0	0.091667	0	0	0.0476193	0.746953	0	0	0	0	0	0.167581	0.296899	0	0	0	0.575681	0.16461	0	0.505447	0	0.224359	0	0.243192	0	0.325553	0	0	0.0784062	0	0	0	0	0	0	0	0	0.346021	0	0	0.171199	0	0	0.08	0
539.351	0	0.107093	0.83889	0.376167	0.227106	0.091667	0.137177	0.081872	0.047619	0.21147	0	0	0.10274	0.100223	0.175785	0.130922	0.31279	0	0	0	0.241925	0.098765	0	0.194626	0	0.121026	0.088235	0	0.183496	0	0.075879	0.055333	0.111825	0	0	0	0	0.204651	0.65	0.248143	0.198067	0.292042	0.172249	0.113301	0.206445	0.207458	0	0.08	0.357895
542.325	0.932496	1.40473	0.74798	0.489292	0.343407	0.075	0.189265	0.626381	0.123809	0.179928	0.37479	0.657143	0.0666664	2.89532	1.19013	0.0857852	0.087209	0.133333	0.165951	0.152588	0.573781	0.148148	0.35424	6.82135	0.186395	1.33769	1.07563	0.203927	3.48641	0.199017	0.070352	0.64849	0.077121	0.162939	0.0933752	0.337603	0.25779	1.41395	0.430233	0.135215	1.86466	0.622837	0.191388	0.963875	0.246324	0.329735	0.431905	0.08	0.610526
544.342	4.70832	6.1057	3.7222	2.10159	4.20787	0.5	0.238569	3.46589	1.69048	0.863799	1.04622	3.11779	0.141553	9.36704	9.61883	0.270574	0.532946	0.285965	0.564059	0.224016	3.72514	0.925926	2.88153	33.8526	3.46712	8.98718	2.11092	0.198861	11.685	0.679361	0.145729	0.986634	0.076093	0.991125	0.271293	2.24428	1.20283	9.29116	0.514535	0.468054	8.32223	10.3149	3.47847	10.0279	2.20222	1.58489	2.86191	1.12	6.73684
546.337	3.77865	2.05656	6.9874	2.63855	2.47253	0.3625	1.25447	1.39734	1.08095	0.666667	3.33193	2.73183	0.889041	5.902	3.8003	0.927182	3.61705	0.833849	0.993121	0.606626	7.17492	0.938272	2.15331	13.1481	1.67347	4.86154	1.91597	0.978467	2.86602	1.17322	0.436683	0.968992	0.938303	0.57721	0.9653	1.59835	1.0953	3.12791	6.1657	2.8737	4.99248	2.60554	1.78947	2.98522	1.50252	2.53189	1.27143	1.09333	3.54737
550.378	0	0	0.2096	0	0.300916	0.054167	0	0.054581	0.028571	0	0	0	0	0.140312	0.396114	0	0	0	0	0	0	0.345679	0	0.915759	0	0.182051	0	0	0.441747	0	0	0	0.05527	0	0	0	0	0.109302	0	0.0888558	0	0.24083	0	0	0.0811684	0.153092	0	0.053333	0.353684
553.37	0	0	1.2222	0	0.338827	0.083334	0	0.090643	0.104762	0.0967746	0	0	0	0	0	0	0.475581	0	0	0	0	0.074074	0	0	0	0.111283	0.113445	0	0	0	0	0	0.130077	0	0.072555	0	0	0.393023	1.0814	0.468648	0	0	0.138756	0	0	0.42787	0	0.149333	0.568421
554.371	0.053375	0	3.1919	0	0.404396	0.0625	0	0.042885	0.038095	0.096774	0	0	0	0	0	0.057356	0.22248	0	0	0	0	0.135802	0.106852	0	0.06576	0.0733334	0	0	0	0	0.052764	0	0.0889462	0	0.041009	0	0	0.341395	1.86919	0.407132	0	0.231142	0.066986	0	0.178248	0.704219	0	0.08	0.642105
557.102	11.7002	8.66064	16	4.20681	18.539	2.175	1.84294	18.474	9.87143	6.53047	1.29832	9.62155	6.3653	19.4437	11.1492	3.33042	7.01589	4.45583	5.26019	1.75569	7.58252	1.12346	6.56446	11.6826	14.1451	9.15769	9.16177	4.07283	28.4835	1.55061	2.61105	6.12724	3.79692	6.2705	1.67823	0	3.2902	18.8619	14.9971	17.285	19.7014	10.827	9.72727	11.7054	14.1782	10.1992	5.90833	3.64	16.3474
558.304	0.55573	1.707	0.60151	0.339923	0.296337	0.0283336	0.184891	0.954191	0.0793647	0.0716846	0.165546	0.353384	0.075342	3.64588	1.34828	0.0825432	0.046512	0.106811	0.117798	0.110766	0.31045	0.049383	0.175378	5.09804	0.349206	0.733334	0.565126	0.0925906	3.57864	0.149877	0.040201	0.674151	0	0.190983	0.044164	0.237511	0.224363	0.893488	0	0.060922	2.25156	0.3391	0.102393	0.960591	0.194764	0.077527	0.182857	0.053333	0.284211
558.486	0.020722	0.019471	0.60151	0.218562	0.10348	0.083333	0.0349898	0.037037	0.047619	0.071685	0.067227	0.082707	0.031963	0.017817	0	0.069825	0	0.015996	0.0950996	0.019876	0.079797	0.074074	1.223	0.0559193	0.027211	0.019231	0.02521	0.067131	0.274757	0.05774	0.01005	0.011227	0.065553	0.014909	0	0	0.074221	0.065116	0	0.071322	0	0.235294	0.038278	0	0.070493	0.020608	0.108333	0.053333	0.042105
559.327	0.586499	0.512286	5.4323	0.820428	1.8022	0.279167	1.07396	0.637426	0.509524	0.688173	0.412605	0.568421	0.584475	0.997773	0.603886	0.562344	4.09884	0.775129	0.672399	0.402692	0.869791	0.790123	0.531939	1.46042	0.315193	0.673077	0.619748	0.80076	1.15437	0.409091	0.239196	0.380112	1.07198	0.174299	0.286436	0.288198	0.275127	1.92791	7.25581	2.76969	0.83072	1.67474	0.435407	0.477505	1.61329	2.01786	0.489285	1.04	2.55368
560.321	2.44584	5.24942	6.5833	1.7899	1.09157	0.133333	0.483101	2.07375	0.6	0.247312	0.357143	1.31779	0.267123	6.66592	7.06577	0.281795	1.28295	0.331372	0.398452	0.248862	2.06599	0.234568	1.18002	23.0218	2.72698	1.99231	0.827731	0.442685	8.63534	0.455774	0.11407	0.918203	0.231106	0.459709	0.119874	0.572736	0.428895	2.70698	1.73256	0.719167	6.85714	2.58478	2.4067	7.23448	0.960725	0.755643	0.862143	0.226667	1.87368
562.328	1.68603	1.52295	1.0616	1.41845	0.843407	0.079167	0.236581	0.8577	0.293651	0.207885	0.403361	1.02256	0.267123	5.44276	2.39103	0.190773	0.174807	0.224871	0.177128	0.180745	2.73908	0.074074	0.686411	7.84749	1.58503	1.84385	0.747899	0.277898	1.72816	0.356265	0.082915	0.564555	0.071979	0.292865	0.082019	0.534309	0.505723	0.844186	0.455232	0.22734	3.00107	0.813149	0.696651	1.83415	0.441088	0.168204	0.285714	0.053333	0.465263
564.336	0.131868	0.091794	0.15758	0.415706	0.104396	0	0.188867	0	0.057143	0.050179	0.243697	0.175439	0.107306	0.297995	0.245142	0.077306	0	0.134159	0	0	0.373781	0	0.140302	0.490196	0.120181	0.168462	0.0676472	0.302596	0.191262	0.14742	0.045226	0	0	0.045083	0.025237	0	0.0698016	0.127907	0.216279	0	0.232009	0.516263	0.105263	0.128079	0.196979	0.033366	0.152381	0.133333	0.084211
566.325	0.290424	0.446454	0.23232	0.372213	0.527473	0.05	0.205169	0.367446	0.185714	0.086022	0.205882	0.551378	0.0680362	1.16481	0.967115	0.091521	0.091085	0.113519	0.140843	0	0.420519	0	0.362369	1.13725	0.349206	0.629487	0.203361	0.141229	1.26699	0.174447	0.022111	0.048115	0.0318766	0.13454	0	0.247941	0.256091	0.997674	0.177326	0.056463	1.02513	1.54671	0.210526	0.809524	0.260825	0.110893	0.354286	0.08	0.505263
567.341	0.133124	0.155772	0.30303	0.303349	0.529304	0.0875	0.196819	0.178362	0.0936507	0.078853	0.222689	0.288221	0.191781	0.271715	0.325859	0.122195	0.22093	0.123323	0.676698	0	0.188727	0.08642	0.41115	0.383442	0.120182	0.412821	0.079832	0.250158	0.459612	0.132678	0.054271	0.0719063	0.131105	0.092652	0.044164	0	0.115581	0.488372	0.560465	0.301634	0.383459	0.598616	0.15311	0.287356	0.318228	0.0838078	0.319048	0.08	0.252632
568.343	0.317112	0.163654	0.27273	0.250961	0.326007	0.0616672	0	0.170565	0.0936507	0	0	0.425062	0	0.737194	0.382661	0	0	0	0.173688	0	0.30209	0.049383	0	0.509803	0.197279	0.565384	0.109244	0.121596	0.584466	0	0.030151	0.059342	0	0.089457	0	0.182983	0	0.576745	0.209883	0.130758	0.679914	0.747405	0.157895	0.20624	0	0.081452	0	0	0.431579
568.461	0.086342	0.0848397	0	0	0.723077	0.23	0	0.411306	0.314286	0.143369	0.495798	0	0.018265	0.117149	0	0.022444	0.226744	0	0	0	0	0.160494	0.471777	0.076253	0.097506	0.084615	0	0	0	0	0.057789	0	0.163239	0	0.11041	0	0	0.204651	1.21802	0.555721	0	0.415225	0	0	0	0	1.62857	0.133333	0.147368
572.368	0.113343	0.087622	0.24293	0.175288	0.697985	0	0	0.081871	0.028571	0	0.184874	0.192982	0	0.342984	0.644245	0	0.03876	0	0	0	0.180494	0	0	1.0581	0.070295	0.38359	0.0260504	0	0.307767	0	0.030151	0.0251263	0	0.027334	0.015773	0	0.098583	0.208838	0.15407	0.078752	0.263158	0.370242	0.114833	0.204598	0	0.105005	0.152381	0.133333	0.368421
574.343	0.186814	0.212795	20.722	0.458649	5.22454	0.5625	0.521273	0.272579	0.219048	0.476703	0.257143	0.243108	0.152968	0.126949	0.330344	0.157108	0.829457	0.299278	0.203783	0.16501	0.416719	0.592593	0.354472	0.638344	0.197279	0.583333	0.239496	0.349841	0.216699	0.243243	0.128141	0.155573	0.848329	0.15229	0.164038	0.309241	0.127365	4.10233	13.1762	3.96018	0.220193	1.63875	0.157895	0.223645	1.25076	5.39843	0.409524	0.426667	5.39158
575.501	0	0	6.245	0	0.106227	0.066667	0.06163	0.032164	0	0.057348	0	0	0	0	0	0.042394	0	0.03612	0.049183	0.049897	0	0.123457	0	0	0.018141	0.020513	0	0	0.952427	0	0.015075	0.009623	0	0	0.006309	0	0	0.081395	0	0.063893	0	0.269896	0	0.067323	0.106747	0.086359	0	0	0.063158
578.413	0	0	0.15909	0	0.086996	0.05	0	0.0279403	0.038095	0.0344084	0	0	0	0	0	0	0.04845	0	0	0	0	0.049383	0	0.191721	0	0.028205	0	0	0	0	0.020101	0	0.0544982	0	0.018927	0	0	0.097674	0.148256	0.072808	0	0.190311	0.095694	0	0.073515	0	0	0.053333	0
581.305	0.322449	0.158554	2.5146	0.990665	0.759707	0.316667	2.14752	0.310591	0.409524	0.519713	0.415966	0.45614	0.600457	0.305123	0.352765	0.516957	2.39341	1.00485	0.787619	0.46998	0.830906	0.407407	0.415563	0.551198	0.222222	0.461283	0.401261	1.171	0.426019	0.434889	0.200503	0.148356	1.22134	0.123536	0.176656	0.217749	0.333145	0.789302	3.22558	1.19465	0.395274	1.51903	0.363636	0.249918	1.80423	0.807458	0.437857	0.64	1.22105
582.305	0.210989	0.35744	0.47677	0.310709	0.531502	0	0.365805	0.556531	0.120635	0.085305	0.159664	0.360902	0.089041	1.26281	1.00658	0.092269	0.253876	0.16966	0.149613	0.128364	0.280811	0.049383	0.279442	0.795934	0.585034	0.394872	0.144958	0.193794	1.27282	0.151106	0.045226	0.085004	0.086119	0.164004	0	0.203111	0.194335	0.793023	0	0.124814	1.1493	1.47751	0.157895	0.83087	0.311178	0.141315	0.212381	0	0.32421
582.405	0	0	3.9975	0	0.57326	0.108333	0	0	0.028571	0.0465948	0	0	0	0	0	0	0	0	0	0	0	0.135802	0	0	0	0	0	0	0	0	0	0	0	0	0.0277606	0	0	0.432558	2.37209	0.482912	0	0.111419	0	0	0	0.839058	0	0.106667	0.694737
582.518	0.021978	0.005563	1.2828	0	0.198718	0	0.011928	0.024366	0.028571	0.032258	0.067227	0.057644	0.025114	0.0204904	0	0	0.027132	0	0	0	0	0.049383	0	0.159041	0	0.015385	0.0260504	0	0.646408	0.019656	0.005025	0.00855367	0	0.00781	0.012618	0	0	0.127907	0	0	0	0.394464	0.038278	0	0.069486	0.083415	0	0.026667	0.063158
584.326	0.086342	0.111265	0.2601	0.164196	0	0	0.127237	0.097466	0.038095	0.0351262	0	0.098245	0.0479456	0.238753	0.2287	0	0	0	0.0625968	0	0.0934766	0.074074	0	0.159042	0.07347	0.080769	0.0315122	0.09525	0.218059	0.114251	0	0.0326113	0	0.039403	0	0.066789	0.0361474	0.0865116	0	0	0.568206	0.221454	0.08134	0.102463	0.0761332	0	0	0	0.063158
584.523	0.070644	0.025035	0.12879	0.162987	0.538462	0.316667	0.0449308	0.0763483	0.038095	0.139785	0	0.203008	0.098174	0.026726	0.155456	0.034913	0.108527	0.0306504	0.201204	0.057971	0.11463	0.345679	1.96725	0.309368	0.049887	0.038462	0.088235	0.103863	4.33592	0.0375926	0.00402	0.0139003	0.118252	0.030884	0.028391	0	0.206685	0.511628	0.343023	0.26003	0.117078	2.29135	0.066986	0.093596	0.305136	0.324828	0	0.0560002	0.147368
585.376	0.166719	0.230876	0.14949	0	0.617765	0.2	0.339961	0.205653	0.131746	0.21147	0.277311	0.275188	0.139269	0.193764	0.19133	0.202993	0.864341	0.21517	0.186586	0	0.188727	0.419753	0	0.235294	0.151928	0.224103	0.161764	0	0.381553	0	0.178392	0	0.570694	0.1459	0.044164	0	0.092918	0.434884	1.47384	0.543834	0.380236	1.24568	0	0.10739	0.781873	0.225712	0.492857	0.266667	0.252632
587.364	0.599686	0.350487	4.2449	0.639758	1.2555	0.35	1.15507	0.576024	0.580952	0.817204	0.489076	0.578947	0.573059	0.44098	0.468161	0.564339	3.31977	0.73034	0.588134	0.393168	0.811273	0.790123	0.657375	0.703703	0.38322	0.669231	0.665966	0.858011	0	0.315725	0.307538	0.360866	1.24807	0.26837	0.343849	0.31473	0.252124	1.68372	4.375	1.98514	0.630505	2.22561	0.497608	0.402299	1.83988	1.58489	0.644048	1.29333	2.12632
589.48	0.102041	0	0.045455	0	0.253663	0.125	0	0.042885	0.019048	0	0	0	0	0	0.139013	0	0	0	0.073087	0.065839	0	0.106996	0.547038	0.775599	0	0	0.084034	0	3.66699	0	0.005025	0	0	0	0.012618	0	0.133711	0.213953	0	0.231798	0.250484	1.19377	0.162679	0.110016	0.179255	0.135427	0	0.066667	0.063158
590.436	0	0	0.33081	0	0.501099	0.091667	0	0.147498	0.095238	0.075269	0.232774	0	0.0872146	0	0	0.099003	0.222868	0	0.845228	0.043478	0.082964	0.234568	0.367015	0	0	0.180769	0.060924	0	0	0.036855	0.055276	0.046512	0.324421	0	0.100946	0	0.12238	0.206977	1.36337	0.414562	0	0.491349	0.100478	0	0.270896	0	0.504762	0.146667	0.242105
591.433	0.094192	0	0.11869	0	0	0	1.1666	0	0.061905	0.053763	0.214286	0.325815	0.098174	0	0	0	0.106589	0	0.214961	0	0.115896	0.0658437	0.801161	0	0.546485	0.082051	0	0	0	0	0.022613	0.0326117	0.790488	0	0.031546	0	8.86516	11.0302	0.453488	0.149777	0.303974	0.975779	0.167464	0.100164	1.16314	0	0.238095	0	0.094737
595.532	0.028571	0.011127	0.14141	0	0	0.0625	0.015905	0	0.00317467	0.057348	0	0	0	0.013363	0.041854	0	0	0	0	0	0	0.098765	0	0.100944	0	0	0.021008	0	0.75631	0	0	0.007217	0	0.01065	0	0	0	0	0	0	0	0.231834	0	0	0.0787514	0.075564	0	0.026667	0.021053
599.397	0.259027	0.311543	1.3682	0.662273	0.934249	0.278333	0.256461	0.182261	0.109524	0.401434	0.285715	0.388471	0.109589	0.331849	0.356352	0.134663	1.17054	0.132611	0.152193	0.120911	0.450285	0.555556	0.689199	0.660131	0.197279	0.314103	0.204202	0.18632	0.822719	0.174938	0.201005	0.214113	0.565553	0.28683	0.063091	0.113449	0.067989	0.760465	1.76512	0.760773	0.554028	1.33287	0.277512	0.265353	1.13797	0.367027	0.783095	0.266667	0.774736
600.406	0.065934	0.086231	0.35252	0.230643	0.216117	0.0725004	0	0.0428853	0.047619	0.107527	0.189076	0.135338	0.070776	0.106904	0.107025	0	0.304651	0	0.052451	0	0.152755	0.17284	0	0.169934	0.056689	0.088462	0.058824	0	0	0	0.060302	0.060946	0.158869	0.075967	0.031546	0	0	0.25721	0.453488	0.177414	0.154672	0.432526	0.114833	0.103448	0.280967	0.092247	0.246429	0.08	0.178947
601.507	0	0	0.13939	0	0.142857	0.104167	0.081511	0	0.02381	0	0	0	0	0	0	0	0	0	0.061049	0.057971	0.153515	0.074074	0.278746	0.299927	0.018141	0	0.058824	0	0.832039	0.0582314	0	0	0	0	0.018927	0	0.101983	0	0	0.095097	0	0	0.047847	0	0	0.16683	0	0	0
603.466	0.124333	0	0	0	0.236264	0.0933336	0	0	0.019048	0	0	0.215539	0.0977172	0	0	0	0	0	0	0	0	0.049383	0.271777	0.681917	0	0	0	0	2.66117	0	0	0	0	0	0	0	0	0	0	0	0.227712	0.723183	0.186603	0.129721	0.153273	0	0	0	0
605.456	0.359498	0.06815	0.17475	0.499506	0.805861	0.258333	0	0.194931	0.057143	0.075269	0	0.566416	0.200913	0.100223	0.547085	0.0807978	0.182171	0	0.195185	0	0.161368	0.098765	1.69802	1.8947	0.23356	0	0.233613	0	13.0184	0	0	0	0.069409	0.068512	0.025237	0	0.424929	0.874419	0.47093	0.506686	0.995489	2.9481	0.534929	0.451888	0.484391	0.158979	0.218333	0	0
607.461	0.22763	0	0	0	0.474359	0.116667	0	0.151072	0	0	0	0	0	0	0	0.094763	0	0	0	0	0	0	0.967712	0.555556	0	0	0.096639	0	5.62233	0	0	0	0	0	0	0	0.335977	0.310233	0	0.194057	0.523093	0.629758	0.267943	0.16913	0.237261	0.086359	0	0	0.094737
608.4	0	0	0.13384	0.498956	0	0.15	0	0	0.0158733	0.0681	0	0	0	0	0	0	0.108915	0	0	0	0	0.814815	0	0	0	0.170513	0	0	0	0	0	0.195669	0.180977	0	0	0	0.135411	0	0	0.077266	0.216971	0.539792	0.105263	0	0.223565	0	0	0.146667	0.101052
610.547	0.512716	0.040334	0.81818	0.441516	1.77289	0.733333	0.22664	0.371345	0.0650797	0.845878	0	0.904261	0.651142	0.0775056	0.442451	0.200748	0.275194	0.136636	0.364747	0.459627	0.30779	0.777778	0.376771	1.65142	0.092971	0.087179	0.829412	0.360355	10.0614	0.114251	0.024121	0	0.083548	0.13596	0.0529966	0	0.479773	1.95116	1.73547	1.42912	0.392696	4.48443	0.464115	0.231527	1.40383	2.22865	0.371904	0.453333	1.17895
612.563	0.864992	0.045897	1.4101	0.655903	2.15568	1.39167	0.209543	0.421053	0.161905	0.65233	0	0.805012	0.483561	0.143875	1.06726	0.264838	0.281008	0.132611	0.752365	0.444306	0.393034	1.02469	0.335656	1.76253	0.202268	0.160256	0.721849	0.447119	17.4903	0.121622	0.005025	0.022454	0.0976864	0.123536	0.053628	0	0.56442	3.20698	1.58721	2.31114	0.613319	6.39792	0.857416	0.415435	1.77442	3.73798	0.633333	0.626667	1.65263
614.498	0.067504	0	0	0	0	0.241667	0	0.070175	0.042857	0.114695	0	0.165414	0.03653	0	0	0.0453868	0	0	0.078246	0	0	0.222222	0.993496	0.208424	0.049887	0.071795	0.094538	0	0	0	0	0	0.241645	0	0	0	0.0847592	0	0.111047	0	0.131042	0.508651	0	0.068966	0.267875	0	0.164286	0.106667	0
615.499	0.715541	0	0.2601	0	0.768315	0.358333	0.287872	0.194282	0.0634923	0.275986	0	0.902256	0.659817	0.093541	0.366517	0.290524	0.261628	0.140145	0.365434	0.35176	0.273717	0.353909	0.569105	2.63108	0.102041	0.075641	1.04622	0.341355	7.9233	0	0	0	0.0999998	0.093362	0.053628	0	0.518414	0.869767	1.42151	1.14562	0.726101	2.61938	0.54067	0.295567	1.00201	1.17998	0.290476	0.293333	0.357895
617.516	1.08258	0.0755683	0.46364	0.672048	1.04945	0.545833	0.25328	0.238467	0.133333	0.265233	0	0.915288	0.456621	0.164811	0.814648	0.358603	0.360465	0.151909	0.697851	0.37205	0.382901	0.271605	0.386759	3.73566	0.156463	0.057692	0.848739	0.429512	13.8961	0.113513	0	0.0237907	0.047558	0.070997	0.037855	0	0.658924	1.53488	1.77849	1.8636	1.11278	3.00346	1.19617	0.576355	1.13092	1.80079	0.469048	0.333333	0.705263
620.437	0.149137	0.069541	0.36061	0	0	0.17	0	0.132228	0.119048	0.172043	0	0.218045	0	0.106904	0.134529	0	0.054263	0	0	0	0	0.259259	0.390244	0	0.108844	0.105128	0.136135	0	0	0	0.058794	0.0582727	0.329049	0.066383	0.0492112	0	0.100283	0.169767	0.598256	0.181278	0.226423	0.747405	0.198087	0.121183	0.294059	0	0.207143	0.186667	0.231579
621.441	0.210361	0	0.10859	0	0.210073	0.325	0	0.077973	0	0.096774	0	0.441103	0	0	0.258595	0	0	0	0.149098	0	0	0	1.00558	0.72549	0	0	0.114706	0	2.59223	0	0	0	0.151671	0.103301	0	0	0.180737	0.167442	0.288954	0.148588	0.546938	0.747405	0.287082	0.247947	0.309165	0.073602	0	0	0.147368
622.396	0.0825748	0.037552	0.13384	0.568479	0.089744	0	0.568589	0.038986	0.038095	0.057348	0.268908	0.213033	0.134703	0.048998	0.125859	0.175312	0.106589	0.226006	0.185899	0.34265	0.187587	0.074074	0	0	0.095238	0.064103	0.0462184	0.366688	0	0.299509	0	0.025127	0.061697	0.0475687	0.025237	0	0.130652	0.0441858	0.133721	0.062407	0.192267	0.261592	0.143541	0.08867	0.170192	0	0.175476	0	0.073684
623.44	0.0854	0	0.10707	0.421197	0	0	0	0.0536063	0	0.043011	0	0.26817	0	0.062361	0	0	0	0	0.115219	0	0.190247	0.049383	0.590012	0	0	0	0.0495796	0	0	0	0	0	0.050129	0	0.012618	0	0.134391	0	0	0.080238	0.320086	0.249135	0.205742	0.100164	0.147029	0	0	0.0213336	0.115789
626.534	0.0659342	0	0.090909	0.168588	0.137363	0.454167	0	0	0.038095	0.086022	0	0.19599	0.077626	0	0	0.0491268	0.042636	0	0.075666	0.0788826	0.131095	0.185185	0.610917	0.136529	0.036281	0.030769	0.063025	0	0.707767	0.0545454	0	0	0.0277638	0.034079	0.006309	0	0.112748	0	0.148256	0.138187	0.128894	0.467128	0.100478	0.064039	0.202417	0.151129	0.178571	0.106667	0.063158
629.447	0.270015	0.126564	4.0732	0	1.07253	0	0	0.435023	0.298413	0.189964	0	0.44411	0.178082	0.148775	0.235276	0.253117	0.447674	0	0.159071	0	0.279924	0.156379	0.60302	1.0276	0.1678	0.132821	0.218487	0	3.45049	0	0.053769	0	0.208227	0.099751	0.107256	0	0.206233	0.693023	1.94186	1.01337	0.567992	1.15225	0.368421	0.224631	0.495267	1.30226	0.342857	0.213333	0.452631
631.478	1.31805	0.117756	0.60252	0.784184	1.94231	0.579167	0	0.645549	0.07619	0.399284	0	1.5589	0.780822	0.271715	0.998505	0.411471	0.25814	0.254902	0.36062	0.229607	0.265358	0.234568	0.851336	4.94989	0.342404	0.1	1.5626	0.336289	20.8709	0	0.020101	0.0590747	0.068123	0.193823	0	0	1.10708	2.48233	1.2093	1.86478	1.98496	4.55363	1.29187	0.949097	1.69789	1.20903	0.357143	0.16	0.473684
633.495	2.00628	0.194251	0.93182	1.21944	2.73626	0.933333	0	0.697531	0.122222	0.225806	0	1.50627	0.649315	0.314031	2.28401	0.378055	0.424419	0.219298	0.686501	0.336439	0.350221	0.156379	0.823461	6.07843	0.689342	0.0876928	1.27101	0.510449	36.167	0.144963	0	0	0	0.159744	0.031546	0	1.33235	4.03256	1.78488	3.02229	3.05048	5.97578	2.32058	1.7376	2.32024	1.90402	0.65119	0.226667	1.02105
636.411	0	0.013909	0.2298	0	0	0.145833	0.749503	0	0.047619	0.071685	0.222689	0	0.178083	0.0525612	0	0	0.144186	0.309081	0	0.420704	0.165928	0.213992	0	0	0	0.066667	0	0.50475	0	0.46683	0.042714	0.0280677	0.212083	0.0610573	0.0201898	0.0955172	0	0	0	0	0	0.451903	0	0	0.317623	0	0	0.106667	0.063158
636.562	0.835165	0.0602693	1.4268	0	2.7674	0.758333	0	0.698505	0.066667	1.56989	0	1.59148	0.747946	0.130512	0.627803	0.30798	0.293024	0.254076	0	0.509731	0.465485	0.740741	0	1.80683	0.132426	0.0841022	0.62605	0	10.0427	0	0.015075	0.00989033	0.0359892	0.225772	0.088328	0	0.475355	1.84419	2.56105	2.43536	0.639098	2.89965	0.5311	0.179639	1.56596	5.44946	0.530238	1.08	1.82105
638.579	0.815384	0.0607323	2.0894	0	2.26923	0.8625	0	0.551007	0.125396	1.27957	0	1.17293	0.776256	0.207127	1.35964	0.506234	0.352713	0	0.745313	0	0.507536	0.839506	0.302904	3.12927	0.179138	0.107692	0.691597	0	11.3272	0	0.005025	0.016038	0.064267	0.162584	0.069401	0	0.58017	3.41628	2.60174	2.55275	0.619119	6.66436	1.04306	0.438096	1.96677	9.03199	0.670238	0.933333	3.23158
641.518	1.07033	0	0.38687	0.539484	1.47527	0.345833	0.159045	0.337232	0.033333	0.433692	0	1.5188	0.576256	0.213809	0.500448	0.334164	0.292636	0.216202	0.324162	0.378882	0.379987	0.185185	0.383042	2.66739	0.111111	0.052564	0.488236	0.371121	7.37476	0.111794	0	0	0	0.106496	0.037855	0	0.58017	0.986047	1.76802	2.02912	1.35231	1.19792	0.808612	0.280788	0.858006	2.3686	0.348333	0.293333	0.652632
643.428	0	0.106629	1.0449	0	0.334249	0	0	0.10039	0.198413	0.152688	0	0	0	0.093541	0	0	0.434109	0	0	0	0	0.222223	0.381185	0	0.129252	0.147435	0	0.362128	0	0	0	0.08741	0.247301	0.095847	0.094638	0	0	0.304651	1.09012	0.461515	0	0.447751	0	0	0.372609	0	0	0.186667	0.305263
643.533	0.999058	0	0.45707	0.553213	0.939377	0.5	0.316104	0.239766	0.061905	0.247312	0	1.09273	0.547945	0.164811	0.807174	0.401496	0	0.183281	0.604471	0.382609	0.337302	0.148148	0	4.09078	0	0.058974	0.536134	0	8.07184	0.140049	0	0	0	0	0.0555202	0	0.704816	1.43256	1.88663	2.00178	1.01396	2.68512	1.03732	0.459113	1.03263	3.98077	0.527381	0.44	1.16842
647.479	0.358242	0.0741767	0	0.795168	0.228938	0.583333	0	0.103314	0.033333	0.057348	0	0.6401	0.438356	0.0819604	0.361734	0.31172	0.209302	0	0.244196	0	0.241925	0.0905347	0.815331	1.4459	0.097506	0	0.163866	0.347815	3.32816	0	0	0	0	0.100461	0.012618	0	0.422097	0	0.461046	0.323923	0.816756	1.01038	0.708134	0.336617	0.523666	0.175662	0.432143	0.053333	0.105263
649.485	0.427001	0.115902	0.23232	0.823723	0.309524	0.504167	0	0.108836	0.038095	0.050179	0	0.674185	0.310503	0.075724	0.494768	0.152867	0.238372	0	0.269991	0	0.245725	0.074074	0.764227	1.59259	0.14966	0.057692	0.128151	0.347182	6.69515	0	0	0	0	0.096911	0	0	0.394787	0.149767	0.280233	0.355126	0.89044	1.07266	0.76555	0.497209	0.448942	0.162905	0.372619	0.053333	0.157895
650.449	0.208792	0.0917943	0.34849	2.12103	0.220696	0.254167	1.30378	0.076024	0.047619	0.060932	0.264706	0.496241	0.388128	0.109131	0.375187	0.7399	0.259302	0.647265	0.734307	1.11077	0.313489	0.111111	0.381417	0.472767	0.170068	0.123077	0.134453	0.998733	0	0.776167	0.036181	0.060946	0.136246	0.171459	0.025237	0	0.330878	0.134884	0.251744	0.135215	0.334049	0.44775	0.22488	0.261084	0.329305	0	0.417857	0.053333	0.084211
652.418	0	0.040333	0.56566	0.566722	0	0.083333	0.590457	0	0.019048	0	0.221009	0	0.152968	0	0.103139	0.158603	0.100775	0	0.184867	0.299172	0	0.296296	0	0	0.043537	0.064103	0	0.431286	0	0.27887	0.030151	0.068966	0.147815	0	0	0	0	0	0	0	0	0	0.095694	0	0	0	0	0	0
653.46	0.159183	0	0.2197	0.405272	0.377472	0	0	0.057505	0.028571	0.050179	0	0.278195	0	0.046771	0.183857	0.119451	0	0	0	0	0.148828	0.123457	0.299652	0.360929	0.06576	0.03718	0.052521	0	1.16602	0	0	0.0288697	0.069408	0	0.012618	0	0	0.165116	0.258721	0.13997	0.352954	0.360554	0.172249	0.113629	0.167371	0	0	0	0.084211
654.572	0	0	0.11111	0.182317	0	0.483333	0	0.0539307	0.038095	0.0810034	0	0	0.052511	0.044543	0	0.0887776	0	0	0.107481	0.065217	0.147815	0.259259	0	0.19971	0	0.048718	0	0	0.854369	0	0	0	0	0	0	0	0.148442	0.113023	0	0.262704	0	0.626298	0.114833	0	0.316617	0.43474	0	0.12	0.168421
655.467	1.05652	0	0	0.566173	2.43736	0.358333	0	0.390839	0.0523813	0	0	0	0.334247	0	0	0.259351	0	0.177503	0	0	0.18176	0.189301	0	0	0	0	0	0	5.73243	0	0	0	0	0	0	0	0.68	0.645582	0.793605	0.876672	1.41676	1.55363	0	0	0.673112	0.411187	0	0	0.431579
656.589	0	0.0315253	0.12374	0.43822	0	0.295833	0	0.0367123	0.052381	0	0.0436974	0	0	0	0	0	0.108527	0	0.505589	0	0.250792	0.074074	0.958189	0	0	0.028205	0	0.196327	0	0.158231	0.015075	0.00855367	0.048843	0	0	0	0.310481	0.083721	0	0	0	0	0	0.045977	0	0	0	0	0.084211
657.47	1.63108	0.203987	5.6313	0.999891	2.83773	0.5225	0.433797	1.02891	0.328571	0.608603	0	1.84461	0.754338	0.398664	1.22272	0.483043	0.868217	0.429928	0.491659	0.28882	0.535149	0.325103	0.581882	4.50036	0.320181	0.242308	0.987395	0.538949	16.3417	0	0	0.112804	0.310025	0.243876	0.102839	0	0.95864	1.98	3.38953	2.88261	2.29087	2.79931	1.35885	0.604269	1.73917	2.8579	0.591666	0.453333	1.32632
659.51	1.69231	0.211404	1.0657	0.878089	2.48809	0.604167	0	0.874919	0.166667	0.412186	0	1.90226	0.607306	0.505568	1.96951	0.443641	0.329457	0.336223	0.535683	0.2	0.341735	0.222222	0.555168	6.92375	0.542404	0.139744	0.962185	0.367955	20.6377	0	0	0	0.116452	0.194888	0	0	1.06062	4.03023	2.1657	3.12987	2.34909	5.42353	1.86507	1.1468	2.15206	4.3052	0.587143	0.237333	1.97895
660.303	0.207221	0.248494	0.11111	0	0.179304	0.0566664	0	0.087719	0.057143	0.046595	0.247899	0.239098	0	0.208463	0.22571	0	0.544574	0	0	0	0	0.08642	0.227643	0.135077	0.177324	0.0692308	0.184874	0	0.295146	0	0.115578	0.135526	0.0681234	0.13525	0.059937	0.15828	0	0.07907	0.351744	0.206538	0.292159	0.361246	0.162679	0.138916	0.13998	0.0496568	0.594048	0.133333	0.115789
664.462	0.302041	0.107093	0.70606	0.797913	0	0.451666	0	0.194606	0.147619	0.215054	0	0.601503	0	0.138084	0	0	0.656589	0	0.290456	0	0.217226	0.493827	0	0.691358	0.188209	0.253846	0.245798	0	0	0	0.082915	0.088211	0.61311	0.132055	0.066246	0	0	0	0.854651	0	0.468528	1.70242	0.30622	0.197045	0.854985	0.145044	0.396429	0.205334	0
665.504	0.77865	0	0.29545	0.611203	0.948352	0.3425	0	0.152372	0.090476	0	0	1.26667	0	0.146993	0.623318	0	0.205426	0	0	0	0.231159	0.135802	0.648083	1.17066	0.231293	0	0.178571	0	3.79515	0	0	0.037958	0	0	0	0	0.4	0.554883	0.525	0.679049	1.16219	1.0519	0.4689	0.264696	0.468278	0	0.285476	0.16	0.315789
666.433	0	0.048678	0.34091	0.87754	0	0	0.761432	0	0.00317467	0	0	0	0.216895	0.0587976	0	0.453865	0.133721	0.284004	0.289767	0.543478	0.195694	0	0	0	0	0.0451282	0.067227	0.547182	0	0.429975	0.030151	0.0267313	0.0892026	0.088392	0.012618	0.0913082	0	0	0	0	0	0	0	0	0	0	0	0.026667	0.052632
666.619	0	0.0213257	0.39141	1.46733	0.589194	0	0.392445	0.133529	0.057143	0.459499	0	0	1.21872	0.097996	0	0.806733	0.215116	0.163984	1.42941	0.874741	1.21913	0.308642	0.656911	0	0	0.082051	0.460084	2.43128	0	0.635135	0.035176	0.081796	0.507712	0.041533	0.100946	0	0.921813	1.12558	1.82267	0.359584	0	0.585467	0	0	0.416919	1.23592	0	0.226667	0.378947
667.533	0.663109	0.0593413	0.21465	0	1.34341	0.279167	0	0.160494	0.071429	0	0	1.54636	0	0.158129	0.699552	0	0.145349	0	0	0	0	0	0	0.748003	0.21678	0.119487	0.181513	0	2.79515	0	0	0.032077	0	0.057508	0	0	0.929178	0.865116	0	0.84101	1.61762	1.28927	0.372249	0.223317	0.445519	0	0.301904	0.253333	0.309474
668.63	0	0.036161	0.15909	2.61779	0	0	0.166203	0.092268	0.038095	0.286738	0	0	0.237443	0	0	0.354115	0.213566	0.0527342	1.35684	0.166667	0.801774	0.074074	0	0	0	0	0.103362	1.09082	0	0.446683	0.005025	0.016038	0.0586118	0	0	0	0.627195	0.70186	0.543605	0.323626	0	0	0	0	0	0.294013	0	0	0.115789
669.535	0.197802	0	0.073232	0	0.384615	0.1375	0	0.090968	0.0539683	0	0	0.410025	0	0.0717154	0.294469	0.149625	0	0	0	0	0	0.049383	0.324042	0.261438	0.086168	0.0223078	0.058824	0	1.14466	0	0	0	0.005141	0	0	0	0.316714	0.327442	0.281977	0.277861	0.575725	0.442215	0.111962	0	0.231621	0.311089	0.152381	0.128	0.136842
670.574	0	0.030598	0.14899	0.398133	0.187729	0.5125	0.125249	0	0	0.039427	0	0.295238	0.084475	0.0334076	0.124066	0.177058	0.0875966	0	0.224419	0.110766	0.222926	0.111111	0.808363	0	0.047619	0	0	0.199114	0.611651	0.148649	0.01005	0	0	0	0.0075708	0	0.247819	0.176744	0	0.237741	0	0.470588	0.129187	0	0.240685	0.191364	0.316666	0.08	0.136842
671.464	0.271586	0.087621	2.2535	0.750906	0.613553	0.491667	0	0.159844	0.139682	0.18638	0	0.471178	0	0.159912	0.230194	0.521197	0.583333	0.267802	0	0.224637	0.481317	0.135802	0	0.812636	0.108844	0.139744	0.197479	0	0	0	0.055276	0.063352	0.208226	0.083067	0.069401	0	0	0.425581	2.16395	0.8737	0.466165	0.899654	0.358852	0.142857	0.60423	0.546614	0.275238	0.226667	0.433684
671.567	0	0	0.11414	0	0.221794	0.233333	0.188867	0.0487333	0.0317457	0.071685	0	0	0.307306	0	0	0	0	0	0.582115	0	0	0.074074	0.55633	0	0	0.019231	0	0.731222	0.792816	0.2543	0	0	0.0365034	0.021299	0.025237	0	0.446006	0.313953	0.868605	0.218425	0	0.330796	0	0	0	0.426889	0	0.08	0.126316
672.584	0	0	0.66263	0.441735	0	0.35	0	0	0	0	0	0	0.207763	0	0	0	0	0	0.368014	0	0.29259	0	1.01858	0	0	0	0	0.386321	0.575923	0.190418	0.015075	0	0	0	0	0	0.306289	0.181395	0	0	0	0	0.110048	0	0	0	0	0	0
673.49	0.27347	0.063978	0.38131	0	0.220696	0.2875	0	0.0893437	0.0349203	0.057348	0	0.424561	0.207763	0.10245	0.237966	0.438155	0	0	0	0	0	0.049383	0	0.847494	0	0	0.111345	0	1.68621	0	0.003015	0	0.050129	0.087327	0	0	0	0	0.43314	0.270431	0.471536	0.602077	0.358852	0.190476	0.377644	0.222767	0.290476	0	0.147368
674.394	0	0	0.29546	0.705327	0	0	0.476343	0.02924	0.009524	0	0	0	0.228311	0	0	0	0	0.299794	0.230954	0.354037	0	0.049383	0	0	0.086168	0	0	0.457378	0	0.235872	0	0.0515897	0	0	0	0.080512	0	0	0	0	0	0	0	0	0	0	0	0.053333	0.063158
675.526	0.376766	0.150208	0.10202	0.908951	0.386447	0.429167	0	0.128655	0.233333	0.111111	0	0.782957	0.429224	0.393765	0.447235	0.517457	0.292636	0.287204	0.486673	0.385093	0.534769	0.098765	0.660162	2.00436	0.369615	0.278205	0.227731	0.441418	3.12136	0.266339	0.025126	0.034483	0.0534708	0	0.025237	0	0.473088	0.262791	0.799419	0.469242	0.784104	1.18685	0.985646	0.622332	0.50856	0.362904	0.458333	0.133333	0.326316
676.476	0.235479	0.10153	0.30808	0.924217	0	0	0.703778	0.076998	0.0317457	0.078853	0.177311	0.377443	0.29452	0	0.237668	0.256858	0.187984	0.404025	0.49613	0.706004	0.2095	0.098765	0	0	0.138322	0.107692	0.101681	0.564661	0	0.476658	0.030151	0.080994	0.0604112	0.108626	0.018927	0	0.242379	0	0.34593	0	0.388829	0.69827	0.322488	0.197372	0.333132	0	0.253571	0	0.084211
677.506	0.271586	0.093185	0.15909	0.778144	0.158608	0.229167	0	0.070175	0.047619	0.0681	0	0.619047	0.19863	0.080178	0.312406	0.240648	0.164729	0	0.325022	0	0.251805	0.0658437	1.14286	1.08715	0.126984	0	0.079832	0.370994	1.8466	0.261425	0.020101	0.0334137	0.0318764	0.084132	0	0	0.358641	0.113953	0.244186	0.157801	0.668743	0.49481	0.674641	0.273235	0.255791	0.07949	0.301429	0	0.105263
678.491	0.936264	0.251274	0.9596	1.29819	1.2207	0.395833	1.33002	0.406108	0.428571	0.268817	0.577311	0.729323	0.856164	0.443207	1.13991	0.644639	1.27326	1.43963	2.40568	0.932712	0.338189	0.382716	0.747735	0.535948	0.907483	0.667949	0.207983	1.21824	1.25146	0.674447	0.148241	0.211975	0.720308	0.29393	0.179811	0.403477	0.552408	0.669767	1.9157	1.16939	0.636949	1.75432	0.339713	0.28243	1.1718	0.153091	1.08691	0.186667	0.452632
679.485	0.78807	0.143254	0.36364	0.820977	1.14194	0.275	0.518887	0.181287	0.12381	0.154122	0	1.35389	0.339726	0.213808	0.571001	0	0.354651	0.405573	0.775236	0.337474	0.224066	0.160494	0	0.958606	0.339229	0.216667	0.12605	0.659911	3.65825	0.304668	0.045226	0.0638867	0.213367	0.109691	0.056782	0.170174	0.394448	0.404651	0.84593	0.677563	0.793125	1.02768	0.363637	0.217077	0.626385	0.127576	0.485714	0.106667	0.2
680.485	0.281632	0.063977	0.46717	0	0.760989	0.654167	0	0.271279	0.147619	0.332617	0	0.531328	0	0.105568	0.19133	0	5.06201	0	0.303353	0	0.229512	0.864198	0	0.344227	0.133787	0.307436	0.096639	0	1.30583	0	0.070352	0.054531	1.11311	0.116436	0.056782	0	0.190481	0.318605	1.32267	0.534918	0.358754	4.0346	0.197129	0.121183	2.04854	0.107164	0.376905	0.373333	0.157895
681.495	0.783987	0.083449	0.26263	0.501813	2.12692	0.475	0	0.201755	0.133333	0.18638	0	1.29424	0	0.135857	0.982063	0	1.6938	0	0.174893	0	0.178594	0.37037	0	1.19608	0.260771	0.133333	0.121848	0	5.10621	0	0.032663	0.032879	0.459383	0.069222	0.025237	0	0.396034	0.960465	0.694767	0.939079	1.4522	3.0173	0.363636	0.216421	1.08802	0.25476	0.297619	0.106667	0.347368
682.389	0	0.065832	0.63737	0.49709	0.480769	0.0875	0.477137	0.0571797	0.0444443	0.129032	0	0	0.129681	0	0	0.093516	0.235271	0.190402	0.156664	0.272257	0	0.148148	0	0	0	0.0764102	0.063025	0.316656	0	0.261671	0.043216	0.038492	0.179949	0.0564433	0.025237	0.0794148	0	0.397674	1.47674	0.457355	0	0	0	0	0.439074	0.0922472	0.248571	0.093333	0.263158
682.613	0	0.043579	0.12879	1.54893	0	0	0.0747518	0.0695257	0.066667	0.243011	0	0	0.236073	0	0	0.451372	0.166667	0.0359136	1.51333	0.135611	0.558201	0.152264	2.70848	0	0	0	0.0584028	0.840026	0	0.329484	0.015075	0.019246	0.187661	0.068158	0.012618	0	0.868556	0.351163	0.680233	0.398217	0	0	0	0	0.225579	0.158979	0.30619	0.093333	0.094737
683.513	0.832654	0.0839127	0.25758	0	2.67949	0.283333	0	0.166666	0.085714	0	0	1.84211	0	0.262806	1.16741	0	0	0	0	0	0	0.074074	0	0.801743	0.287982	0.148718	0.136555	0	5.08835	0	0	0	0	0.055733	0	0	0.959774	0.793023	0	0.860327	2.03545	2.35986	0.397129	0.234811	0.427392	0.255152	0.26	0.133333	0.315789
684.63	0	0.0834493	0.13636	5.00879	0	0.579167	0	0.135478	0.133333	0.383513	0	0	0.13242	0	0	0.318454	0.479457	0	3.18831	0	1.02039	0.185185	4.01858	0	0	0	0.125631	1.65028	0	0.993612	0	0.017642	0.078406	0.127795	0.012618	0	1.53258	0.388372	0.456395	0.947697	0	0	0.464115	0	0	0	0.71119	0	0
685.436	0	0	15.366	0.171335	0	0	0	0.110787	0.07619	0.0681	0	0	0	0	0	0	0.587209	0	0	0	0	0.135802	0	0	0	0.120513	0	0.181128	0	0	0	0	0.113881	0	0	0	0	0.116279	0	0	0	0	0	0	0.303122	0	0	0.106667	0.105263
686.47	0	0	0.22525	0.3866	0.89652	0.1625	0.526442	0.120858	0.095238	0.143369	0.331933	0	0.253425	0.10245	0	0.293017	0.616279	0.291228	0.16681	0	0.217227	0.144033	0	0.24183	0	0.146667	0.105042	0.346168	0	0.209828	0.090452	0.0652227	0.268381	0	0	0	0	0.490698	2.51686	0.73997	0.382384	0.750865	0	0.137603	0.471098	0.673209	0	0.186667	0.473684
688.419	0	0.065369	0.30808	1.27018	0	0	0.765408	0	0.038095	0	0.2479	0	0.381279	0.100223	0.123468	0.37581	0	0.457172	0.347378	0.550724	0	0.0781897	0	0	0.178232	0.058974	0	0.606713	0	0.280098	0.0321608	0.0574707	0	0.083067	0	0	0	0	0	0	0	0	0.177034	0	0	0	0	0.053333	0.021053
689.563	0.499215	0.298099	0.37879	2.97858	0.505494	0.258333	0	0.166342	0.104762	0.156272	0	1.15789	0.424658	0.223608	0.563527	0.375312	0.27907	0.426213	1.03955	0.354037	0.660291	0.127572	2.17979	0	0.296145	0.127179	0.252101	0.987967	3.1233	0.486241	0.025126	0.03769	0.053985	0	0.018927	0	1.00907	0.593023	0.934884	0.41783	1.46831	0.557093	1.14354	0.374384	0.298087	0.272816	0.300238	0.133333	0.305263
690.595	0	0.15809	0.19697	3.91982	1.44689	0	0	0.224497	0.109524	0.225806	0	0.711779	0	0.25167	0	0	0	0	0.867583	0	2.50982	0	1.06272	0	0	0	0.189916	1.53743	0	0.619165	0.030151	0	0	0	0	0	1.31003	1.54651	0.706395	0.43685	0.882922	0	0.619139	0	0.482377	0.284593	0	0.413333	0.168421
692.436	0	0.342142	7.3687	2.0637	1.60714	0.4	3.59722	0.712151	0.746032	0.82939	0.693277	0	1.34977	0.373719	0.542601	1.47008	2.02132	0	1.39381	1.31946	1.40279	0.580247	0	0.769063	0	0.628718	0.434454	2.3886	0	1.02408	0.160804	0.237102	1.38432	0.252396	0.191799	0.329368	0	1.07674	5.83721	2.59435	0.626208	2.47751	0.825837	0	2.47432	1.97841	0.73	0.866667	1.12632
692.63	0	0	0.16667	1.08127	0.484799	0	0	0	0.019048	0.121864	0	0	0	0	0	0	0	0	0.377472	0	0.758708	0.049383	0	0	0	0.012821	0.0415964	0	0	0	0.01005	0.012831	0	0.009585	0.012618	0	0	0.565582	0	0	0	0	0	0	0	0.232581	0	0.106667	0.084211
693.517	0.511146	0.090403	1.0556	0.734432	0.273809	0.2375	0	0	0.131746	0	0	0.6401	0	0.113586	0.470852	0	0.303101	0.431888	0	0	0	0.024691	0.874564	0.507625	0.267574	0	0	0	1.25728	0	0	0	0	0	0	0	0.375297	0.230233	0	0.429421	0.547368	0	0.543541	0.252217	0	0	0	0	0
695.501	0.136578	0.044506	0.093434	0	0	0.113334	0	0	0	0	0	0.43208	0.147489	0.060134	0.211061	0.130922	0	0	0	0	0	0	0	0.249819	0.078458	0.0364108	0.065126	0.390121	0.504855	0	0	0.027265	0.030848	0.065318	0.018927	0	0	0	0	0	0	0.204152	0	0.106732	0	0	0	0	0.063158
696.591	0	0.015299	0.17929	0.623284	0.199084	0.125	0	0.038987	0.028571	0.082437	0.242857	0	0	0	0	1.29801	0.0934106	0	0.274291	0	0.294237	0.074074	1.42184	0	0	0.016667	0	0	0	0	0	0.008822	0.167866	0.030174	0	0.036597	0.305383	0.149303	0.27907	0.127192	0	0	0	0	0	0.04946	0.146428	0.053333	0.042105
696.738	0	0.013908	0	0	0	0.008333	0	0.00389833	0	0.014337	0	0	0.086758	0.057906	0.020926	0	0.023256	0	0	0	0.092464	0.024691	0	0.013072	0	0.015385	0	0	0	0	0.331156	0	0	0	0.333123	0.0241542	0	0	0	0	0.03652	0.055363	0.043062	0	0	0	0	0.026667	0.021053
697.51	0.177394	0.065369	0.10606	0.492477	0	0.1	0	0.045809	0.047619	0	0	0.379448	0.148402	0.075724	0.209566	0	0.112403	0	0	0	0	0.049383	0	0.369644	0.100227	0	0.060924	0.250158	0.535728	0	0.005025	0.0240573	0	0	0.022082	0	0	0	0	0	0.33942	0.294117	0	0.136289	0.098691	0	0	0	0.063158
698.613	0	0.104312	0.080302	1.36189	0	0.566667	0	0.0627033	0.119048	0.336918	0	0	0.253425	0.053452	0	2.73017	0.224806	0	1.54617	0.162319	0.714377	0.234568	8.10662	0	0	0.0323074	0.121849	0.936922	0	0.528256	0	0.023256	0.363497	0.144835	0	0	1.09462	0.17907	0.590116	0.459732	0	0.238754	0.239235	0.116585	0.229808	0.141315	0.779762	0	0.105263
700.512	1.49293	0.45758	3.4965	0	0.846337	0	0.703778	0.28395	0.204762	0	0.37563	0.523809	0.785388	0.284633	0.443946	0	0.358915	1.18648	0	0.743893	0	0.049383	0	1.40596	0.324263	0.215129	0.783613	0	2.21942	0.164619	0	0.273456	0	0	0.11041	0.223239	0	0.314884	0.677326	0.744131	0.584318	0.525952	0	0.733333	0.360927	0	0	0.186667	0
700.62	0	0	0.4596	1.85557	0	0.933333	0	0	0	0.218638	0	0	0	0	0	0.393517	0	0	1.17902	0	0.461558	0.135802	5.07851	0	0	0	0	0.753642	0	0.655529	0	0	0.133676	0.204473	0	0	0.821529	0	0	0	0	0	0.334928	0	0	0.330716	0.828571	0	0.147368
701.557	0.687285	0.234585	1.5707	1.10027	0.511356	0	0.451293	0.177063	0.166667	0.164875	0.440336	0.741855	0.781278	0.433853	0.639761	1.57481	0.226744	0.57647	0.906277	0.833955	0.746295	0.098765	0	0.757444	0.390023	0.646667	0.54874	0.80684	1.52233	0.525799	0.070352	0.199412	0.130077	0.141995	0.100946	0.24355	0.914448	0.865582	1.57733	0.66419	1.22234	0	0.379905	0.486043	0.495468	0.270854	0.42619	0.16	0.263158
702.553	1.38995	0.682893	4.5025	1.9687	1.08462	0.396667	0.994831	0.549058	0.585714	0.261649	0.621849	1.19549	0.883562	0.858352	0.657698	0.854115	0.585271	0.915377	1.08169	1.46584	1.51995	0.144033	0	2.31736	0.709751	0.676923	0.95168	1.49525	2.95631	0.697789	0.155779	0.214114	0.307713	0.230742	0.170347	0	1.017	1.51163	2.48547	2.06092	1.31429	1.02907	0.77512	1.71757	1.48842	0.474779	0.6	0.6	1
703.576	4.84458	6.99165	22.907	20.7363	9.84157	2.7625	12.4911	3.75276	11.5794	6.19713	6.30252	12.5689	17.5886	16.1381	7.4281	19.2209	9.31977	11.8055	15.4896	19.3395	23.0049	2.11111	8.3777	4.46623	14.278	21.6295	15.6239	19.7973	16.2913	12.2138	3.23719	3.54638	4.009	1.34931	2.27129	3.95279	15.7183	12.4116	22.2471	17.8199	13.9038	11.6782	10.9761	16.1681	5.09164	8.25613	5.61071	5.88	9.97895
706.551	10.5711	2.16922	9.4359	10.5699	12.8288	3.9625	22.5348	5.29045	7.10476	3.19355	6.82353	5.97293	21.9219	9.42227	15.0496	3.20823	14.2578	33.8246	6.83749	15.4255	5.82647	0.222222	5.02509	1.77269	18.9066	4.48718	5.39286	10.0067	9.95922	5.06142	0.440704	3.6239	2.35219	5.05644	0.679496	5.65801	11.1445	13.4605	2.20349	10.055	11.4838	6.88581	2.72249	6.07882	8.37301	0.920903	2.74048	1.2	1.13684
707.407	0	0.100139	3.3258	0	2.81593	0	0	0.324561	0.309523	0.268817	0	0	0	0	0	0	0	0	0	0	0	0.074074	0	0	0	0.18718	0	0	0	0	0	0.064956	0.09126	0	0	0	0	1.77674	2.43605	2.50372	0	0.83391	0	0	1.97583	1.0844	0	0.186667	0.6
709.516	0.274725	0	0	0.468534	0.50348	0.216667	0	0.0750483	0.07619	0	0	0.601504	0	0.100668	0.745889	0	0.176357	0.203302	0	0	0.161241	0	0	0.318082	0.184581	0	0.073529	0	1.40388	0	0.065327	0.0315427	0	0.048988	0.044164	0	0.287252	0.311628	0	0.30312	0.523094	0.525952	0.227751	0.136289	0	0.140334	0.17238	0	0
711.554	0.259341	0.159944	0.088889	1.64964	0.795788	0.108334	0	0.136453	0.095238	0.039427	0	0.760903	0.239269	0.157238	0.41405	0.13591	0.108915	0	0.204127	0	0.426852	0.049383	0.907085	0.313725	0.207256	0.033333	0.105042	0.421406	1.23262	0	0.01005	0.029671	0	0	0.018927	0	0.747309	0.632558	0.497093	0.248143	1.19549	0.235294	0.742583	0.141215	0.229607	0.0812562	0	0.08	0.105263
712.566	0	0.091794	0.10101	0.834158	0.422161	0.2625	0	0.0756987	0.028571	0.064516	0	0.516291	0	0	0.261584	0.229426	0	0	0.179192	0	0.262825	0.08642	2.34379	0	0	0	0	0.286257	0.704078	0.144963	0.015075	0	0.095116	0.049698	0	0	0.448158	0.262791	0.40407	0.158098	0.636949	0	0.392344	0	0.164149	0.066732	0.189285	0.08	0.084211
714.609	0	0	0.27677	2.05107	0	1.12917	0	0	0	0.283154	0	0	0	0	0	0.48005	0	0	0.771797	0	0.536416	0.135802	5.98792	0	0	0	0	0.873338	0	0.437837	0.025126	0	0.22365	0	0	0	0.635128	0.230233	0.598837	0.291233	0	0	0	0	0	0.078508	0.569047	0.106667	0.126316
716.543	1.55604	0	2.5328	1.26118	2.54579	0.520833	0.914513	0.879143	0.377778	0.519713	0	0.967418	1.73059	0.826281	1.49178	0.280548	1.4438	2.87719	0.985383	1.5	0.973021	0.148148	0	3.04285	1.14059	0.948974	1.0042	0.901836	4.54078	0.690418	0	0.459503	0.115681	0.455804	0.0870658	0	1.41994	2.56279	0.865698	1.27221	1.92374	2.32526	0.803828	2.1977	1.50856	0.314033	0	0.506667	0.4
718.567	4.94976	1.51831	4.7828	4.8067	5.06044	1.88417	3.12445	5.68908	3.21746	1.34409	1.39664	2.78195	3.55479	2.51403	3.52855	1.49077	5.58527	6.85531	2.66724	4.01967	3.57251	0.148148	1.86295	6.00436	5.63265	2.04923	1.74076	4.79671	10.0685	2.95332	0.29397	0.66132	0.344473	0.815051	0.195584	0	5.27411	6.15628	3.65698	5.03566	5.5087	4.57716	2.43158	6.36946	6.34542	0.987242	1.98952	1.85333	1.25263
719.566	2.29922	1.05007	1.7687	5.63866	1.89469	1.0125	1.6163	1.89864	1.12381	0.544803	0.756303	2.71378	2.33562	1.04232	1.77279	1.79426	2.47868	2.52663	2.36664	2.11946	2.27448	0.098765	8.08548	2.39651	1.98413	0.786411	1	4.32172	5.7501	1.74865	0.129648	0.22534	0.179949	0.492013	0.113565	0.569076	3.27592	2.2	2.01744	2.08024	3.87111	1.86851	1.78469	2.67159	2.46929	0.443179	1.17714	0.706667	0.663158
720.573	6.52276	1.51414	2.6793	7.09555	2.47857	2.14167	5.24652	2.11858	4.9	2.1828	2.58824	2.72381	6.9863	1.57951	2.46726	2.19776	7.34108	16.1022	3.27343	5.84576	3.51172	0.098765	4.66063	1.06463	6.61905	1.61026	1.7458	5.69956	4.5635	3.93538	0.195477	0.824379	0.422879	0.783812	0.249211	0	5.68079	3.46139	5.06395	3.31352	3.41676	3.28997	2.16268	6.05747	2.5569	0.490677	1.52738	0.733333	1.26316
724.539	2.55479	1.23644	6.801	9.36244	8.09615	1.48333	4.96223	2.05653	4.4254	1.58065	0.722689	2.65163	12.2178	3.57906	1.99342	0.460099	6.44457	9.99536	5.10404	9.23913	5.05257	0.123457	0	2.77778	4.44943	4.66795	4.29622	6.00988	9.66913	4.12555	0.601508	1.68083	1.30977	2.71956	0.315457	0	8.03683	8.27442	3.36977	5.07281	7.11923	3.77993	2.19139	2.63054	4.79577	1.92247	1.44452	2.54667	3.88421
725.559	2.84929	2.54196	4.8056	9.72927	4.7663	0.8125	4.51889	1.24042	2.89048	1.09247	0.688235	4.61153	11.332	5.4882	2.64126	4.9177	4.39961	6.12848	5.26053	7.48861	7.40633	0.098765	2.02555	2.64343	4.35419	3.88026	6.5021	7.49411	7.75534	3.74177	0.477387	1.26544	0.99563	1.11289	0.388013	0	6.46969	4.51581	12.5477	5.74324	7.95381	2.31142	5.34928	5.53793	2.21148	1.78607	1.26238	1.72	2.52
728.538	5.40816	1.08762	2.5732	4.44756	3.06685	0.6875	6.98449	1.26933	1.53651	0.462366	1.05966	2.29223	9.21233	4.44098	5.25232	1.00823	4.06977	9.70021	1.99862	4.79814	2.11476	0.074074	0	2.09441	5.51701	0.660513	2.18697	3.21723	4.41223	1.35504	0.090452	0.821972	0.348843	0.778132	0.167192	0.95334	3.37008	3.97442	0	3.22585	5.06552	1.57093	1.91866	2.99507	2.14522	0	0.722619	0.573333	0
730.552	3.31868	1.07742	3.2884	3.03734	3.92473	2.345	5.58847	3.52437	2.79524	0.678853	0.563865	2.00351	3.8516	3.48107	5.87115	0.620199	9.55426	8.14603	2.08633	2.96066	1.86333	0.37037	3.31707	2.60131	11.5565	1.36077	2.96849	2.30842	4.76699	1.17813	0.092965	0.780005	0.316195	0.635427	0.14448	1.03019	3.44646	9.87442	1.82849	5.25409	3.94114	4.77509	1.92632	4.74319	9.41913	0.354269	0.84619	0.706667	0.652632
732.553	34.2057	12.1562	38.242	28.2043	42.0577	28.7417	51.1233	46.87	27.6429	10.5699	7.86975	17.1479	32.2785	23.9154	49.8416	9.19327	70.0155	62.186	26.0612	35.0482	18.8114	8.41975	12.554	22.8555	66.044	15.0372	27.3908	15.9477	44.2757	12.3015	1.10452	8.86875	5.35733	16.4728	2.39117	14.699	46.6334	85.0377	7.71802	42.2945	35.9867	41.8311	19.0048	36.5718	54.5045	5.19725	11.8871	7.46667	9.48421
734.57	19.9623	6.15994	33.927	54.8643	37.2681	11.4125	136.35	24.1384	21.3444	28.0538	23.6849	17.6867	64.0274	33.2223	28.7459	30.6469	47.2124	77.8168	57.2817	52.5327	32.0855	1.24691	10.5935	7.86057	40.907	38.3169	35.0063	45.1153	25.2357	28.2813	6.33819	17.5862	25.1877	14.8701	9.33249	23.1941	57.9065	77.9349	15.8314	31.2425	40.0367	29.6138	8.32536	20.8335	23.4371	11.8322	11.8202	8.848	17.8189
738.537	0.975196	0.365786	0.57323	1.63482	0.704029	0	0.771371	0.262508	0.409524	0.179211	0.365546	0.749373	1.29909	0.479733	0.584454	0.173316	0.717442	1.28142	0.630266	0.993789	0.607347	0.0658437	0	2.25054	0.671202	0.242308	0.670168	0.863584	2.34369	0.756756	0.044221	0.226142	0.0848332	0.233582	0.037855	0.280879	0.799546	0.565116	0.412791	0.407429	1.3899	0.737025	0.760766	1.15107	0.514602	0	0.291666	0.293333	0.305263
740.539	3.71429	1.17524	1.8864	3.59418	3.06044	1.17083	1.61233	1.61534	1.36667	0.774194	0.478992	1.61153	5.96804	2.44766	2.14051	0.500748	3.3876	5.66822	2.09665	3.71221	1.75339	0.049383	0	4.65868	3.59864	1.46641	1.78361	2.54047	5.64757	1.30295	0.085427	0.513499	0.270951	1.0678	0.07571	0.701555	3.41416	3.5907	2.14826	1.99554	4.68099	2.29412	1.94258	3.53695	2.24471	0.328754	0.716666	0.493333	0.581053
741.543	2.62637	2.81039	0.13636	5.88962	2.68956	0.491667	1.11809	1.41423	1.4	0.666667	0.339496	2.57043	5.96438	5.65702	2.98804	1.45511	2.12791	3.80857	2.50301	2.48654	3.1368	0.0658437	1.19977	2.69717	5.47846	2.05513	3.23739	3.16555	6.99981	1.19484	0.092965	0.717455	0.209512	0.541356	0.104101	0.599817	4.14731	2.62791	4.22151	2.34324	6.43287	1.71557	3.2488	5.66502	1.36193	0.438665	0.699285	0.386667	0.831579
742.555	7.47724	2.99583	7.6616	6.80176	4.60897	0.883333	4.8827	2.61111	2.31905	1.48029	1.01681	2.94887	7.13014	5.20223	4.20628	1.61571	5.90116	9.54159	3.70851	5.0942	3.36099	0.238684	1.35888	6.83152	6.27574	2.95	5.85294	4.92274	11.1291	3.00737	0.266332	1.82598	0.417738	0.965211	0.340694	0	5.34232	5.1	7.36337	4.88024	7.25457	3.33287	2.99426	7.55501	2.68479	1.78921	2.01548	2.02667	1.78947
744.591	10.8524	4.62911	15.544	11.2372	7.02473	1.83333	6.93241	5.60039	4.00476	1.76703	1.89916	5.45614	7.57078	8.46993	9.56203	2.41421	4.75775	10.509	5.04385	6.27329	5.19633	0.432099	2.58653	14.5868	12.5193	4.46795	6.20378	8.133	19.4751	5.12162	0.31407	2.47714	0.62802	1.67696	0.507886	0	8.44691	9.79535	9.65116	10.159	10.9199	6.83737	5.97321	11.0608	6.7138	3.85397	4.5881	4.91733	5.6421
746.606	15.1617	6.15484	11.354	15.3343	6.13571	3.80833	8.31133	6.81871	12.9905	2.31541	3.58487	7.64912	6.60959	6.91448	7.42481	4.14215	8.41395	11.799	6.58469	8.80228	8.53375	0.469136	4.28107	11.8322	15.6531	5.24872	5.36219	10.4414	16.7367	7.45749	0.575377	2.10505	0.863753	1.89386	0.871294	0	9.95751	10.0637	10	12.6045	9.029	8.21384	8.72057	16.4039	9.0564	4.27085	5.0119	3.77333	6.54526
748.568	3.96609	1.3491	3.2439	8.84239	2.95696	2.99167	11.9606	2.08837	3.54762	1.92115	1.88655	4.75188	5.21644	2.99555	3.25232	1.55112	9.38566	10.9747	5.4325	8.28468	3.98163	0.222222	2.8885	1.45897	7.69342	2.58179	2.01471	6.0171	5.86427	4.75233	0.248744	1.45977	1.65424	2.41001	0.209464	0	5.08952	3.9	1.425	2.90193	3.71235	6.22145	3.54928	6.73826	5.38268	0.778214	2.09524	0.946667	1.63158
749.556	1.13501	0.329625	1.0934	4.19934	0.948351	0.9775	5.05964	0.589669	0.796825	0.692474	0.829411	2.02005	1.95525	1.00891	1.09716	0.557357	3.4186	3.86481	2.07309	3.05072	1.44725	0.08642	2.19861	0.514888	5.5873	0.757179	0.623949	2.46827	2.38155	1.77174	0.080402	0.469928	0.717224	0.791267	0.07571	1.02415	20.895	15.7674	0.549419	0.975929	1.84962	3.08789	1.49282	2.11987	8.63545	0	0.844524	0.32	0.442105
752.562	2.77708	0.858137	2.8914	5.59879	3.50824	1.0375	4.72763	2.15952	4.35714	1.09319	0.558824	2.77544	5.15525	4.17283	3.67862	0.549875	4.00194	4.51022	3.34308	4.84824	4.71349	0.209877	2.52474	2.64924	5.78231	3.52	2.88866	5.88157	6.63786	3.35381	0.18593	0.957498	1.05013	0.84203	0.270663	1.24081	5.95241	5.5907	3.88198	3.83299	5.1203	3.11073	2.50431	2.84007	5.09366	2.2946	0.970238	1.66667	2.6421
754.538	16.0722	4.76912	5.0035	11.222	10.5604	4.68833	13.7913	11.7515	8.03333	1.76344	1.29076	6.33033	12.2991	10.3737	18.7175	2.50499	17.9612	18.1109	7.65004	10.5807	6.4575	0.765432	4.57723	16.2723	20.3152	3.00128	10.9328	5.39075	18.6971	3.36978	0.208543	2.27747	1.04113	3.1246	0.308517	2.56084	13.3831	19.3977	3.625	12.3551	15.3981	9.43945	11.1722	16.1741	13.6113	1.12679	2.27571	2.64	2
756.563	14.8841	4.91238	10.841	26.6249	15.2647	2.80833	48.1237	12.463	7.98095	6.24014	3.96639	9.20551	31.5731	21.2775	16.1136	12.2042	19.4081	29.8431	22.7352	22.235	12.4296	0.91358	4.98862	11.3878	18.1859	10.4723	20.3697	18.4864	19.5798	10.1241	1.19749	5.76023	5.42776	3.64963	2.29022	6.24447	23.5377	32.3665	12.3605	15.9733	25.0546	10.0927	7.58373	14.7898	10.9756	3.13013	4.02976	4.21333	5.02105
758.57	52.0063	26.694	81.743	74.2509	52.3562	17.3758	93.2028	44.3012	35.2159	50.0538	19.0168	45.5439	91.9087	81.4232	43.246	37.6783	36.5744	97.0093	92.5288	94.3302	43.1292	20.716	14.03	35.5142	56.9501	86.9064	86.7937	71.7809	97.2437	56.5563	13.6925	40.2021	28.9409	27.1743	11.2334	41.6758	85.486	98.3279	54.5262	72.2184	52.2816	61.4332	24.9569	49.0197	49.5247	22.9276	26.3802	19.384	30.5747
760.585	120.145	47.4381	143.61	184.955	84.2575	42.7	89.5646	63.6218	103.638	35.4165	27.3193	75.206	69.6429	118.499	110.96	54.2132	53.3252	80.0533	89.1856	95.9348	84.3217	21.642	23.5679	57.1271	144.248	120.47	64.5126	131.17	143.904	72.4295	11.8171	26.0401	25.2365	33.8523	13.735	38.9012	101.256	179.817	51.1738	155.407	89.4952	120.961	90.9091	97.5051	103.963	51.4877	48.8702	36.568	83.2
766.572	7.63736	3.06027	6.6505	10.9429	13.6328	2.33333	8.01193	4.28265	4	2.47097	1.13025	6.65664	10.8297	9.73274	5.96682	1.95262	5.29574	14.4615	7.01376	9.43064	5.16377	0.407408	2.90128	11.9412	8.65079	6.67051	6.35714	9.57125	19.6668	7.16216	0.535176	2.60813	1.6928	2.7721	0.523659	0	10.9915	10.8581	9.14535	6.26003	13.9493	9.36332	5.90335	6.5954	7.52367	3.20746	3.34286	8.88	6.6021
768.585	12.9859	5.70515	10.242	14.1256	15.3145	3.32083	10.4493	9.38597	11.6143	4.38351	1.91933	9.63659	16.5479	12.6013	9.67264	3.202	8.72674	18.5492	11.0053	12.1905	9.70298	0.304527	4.00302	11.6514	16.1655	9.30308	7.9874	11.7687	23.8705	9.45454	0.5	3.38867	1.75064	2.79659	0.536278	0	17.0051	16.6186	13.814	13.1617	15.8432	11.7232	8.80383	12.0082	14.3198	4.95721	3.97738	8.6	7.71579
770.538	14.6923	7.03894	5.798	12.0434	9.89286	3.23333	9.74155	19.0796	6.56191	1.69176	1.2479	7.17544	10.2603	13.3697	23.5934	0	11.4209	14.4685	6.63646	7.26915	5.50158	0.222222	3.7259	13.8417	33.0068	3.27564	8.86765	6.36035	23.4524	0	0	3.37236	0.604113	4.96699	0	3.32699	14.5879	17.1879	0	0	21.2423	9.2699	9.2823	20.1346	12.7845	0	2.525	0	0
772.547	10.9498	5.26889	7.649	20.2175	10.4084	1.69167	11.5626	10.9207	5.54286	4.14695	1.76891	7.48622	18.1	19.2098	17.1659	5.91222	9.07364	17.4894	12.0929	8.93126	7.21317	0.320988	3.04623	6.79012	23.2744	6.55641	11.7563	10.7473	16.5699	5.89558	0.572362	5.74579	1.88946	4.58466	0.656151	5.04959	17.1133	19.486	0	0	24.3676	7.68097	5.38756	14.1123	6.75428	0	2.62452	0	0
776.585	5.71962	2.51043	7.8965	20.4163	3.06777	3.45917	11.5559	2.1293	2.6	1.41935	1.41513	5.82456	4.49269	4.098	4.50075	3.63092	4.60775	6.59082	7.61307	10.8346	5.63521	0.444444	3.16887	2.08497	5.97687	4.88	1.88782	13.8163	6.01068	8.88821	0.321608	1.36701	1.29229	2.93042	0.10978	0	4.96544	3.09674	2.9343	5.43536	4.66058	10.5128	4.2555	4.65682	8.19738	1.08734	4.09524	1.13333	1.97895
780.551	24.0327	10.9722	13.444	27.4113	14.1921	3.43333	25.4473	12.6218	10.6206	9.78495	2.90336	16.9048	32.9945	32.029	17.02	10.6584	10.7651	27.6974	25.8709	29.4925	13.7416	2.41975	4.7619	24.719	18.737	18.0987	38.5008	21.0431	40.9905	15.4007	1.57789	10.6143	6.53959	6.28044	1.73817	0	25.7192	28.3907	19.7674	21.101	22.8485	16.8581	12.5933	20.601	15.5539	4.78371	5.5019	6.41333	7.93684
782.569	71.854	27.6453	49.453	103.255	70.1136	19.975	46.5706	38.6293	55.9778	33.8007	8.31933	61.7619	75.5982	89.7421	61.5247	24.2082	40.7888	75.6187	89.941	75.5797	47.3615	5.95062	17.8743	53.2527	89.4875	85.5915	65.8013	75.7448	95.4313	45.5418	4.67588	14.6207	16.8021	21.8179	4.30536	31.8545	82.6628	98.9507	39.4535	71.1114	60.652	119.633	59.6029	63.2693	62.4612	22.5486	23.2362	24.2933	42.9621
784.583	33.9005	15.7524	45.806	50.3921	31.9679	10.0375	42.2565	25.1943	21.754	17.2688	4.72101	27.6817	31.6484	43.7906	27.2332	14.1883	17.9438	35.4071	45.2337	35.0373	22.2852	4.79012	9.78978	26.6993	35.2367	39.7238	31.0143	38.0798	58.1117	26.3563	2.42462	9.5298	9.03856	9.54988	2.5552	15.7292	38.554	51.3605	21.4448	47.8363	34.7476	43.5862	19.6124	30.0082	34.0526	17.4387	14.3986	12.88	28.3895
786.602	40.0801	19.2309	85.573	63.5878	30.0751	9.27	48.1312	27.2378	29.8159	17.7061	9.22689	34.9749	29.3082	56.988	34.0553	24.4883	16.4205	27.7229	45.8409	39.2226	29.228	6.41975	8.03066	35.7277	39.0268	45.9862	30.1731	52.4453	62.6315	38.457	3.48693	11.3708	10.5283	6.78985	4.2082	0	42.8392	58.986	36.514	72.0666	35.2868	57.0657	35.4067	40.3399	40.3027	35.4359	20.125	21.48	45.9242
788.615	35.6327	8.96013	45.652	38.8182	18.5344	5.00833	16.9722	12.5754	29.9762	4.8681	4.80672	19.0536	11.3219	33.7047	15.7773	13.0898	5.49419	10.5021	15.8306	15.6863	18.6735	1.81482	3.44762	19.4444	23.102	20.5577	9.48571	31.664	26.1041	16.7224	0.952261	3.34002	3.65296	2.35144	1.66246	0	19.6595	23.393	17.0959	33.5296	18.1504	24.2595	19.8364	14.6453	26.2105	18.7566	8.35405	12.3733	22.7368
792.584	3.78336	1.15021	3.3864	8.30588	3.78571	1.63333	5.53877	2.03606	1.81905	1.25233	0.87395	5.02105	3.84703	6.10245	3.16442	1.65835	2.1124	5.09959	4.34394	5.24534	3.58391	0.160494	1.70151	3.49818	4.61905	3.36538	2.43487	6.78531	8.53204	4.7027	0.141709	0.87089	0.643959	1.23962	0.123028	0	4.69462	5.02326	4.67442	4.30163	5.91085	6.81661	2.79904	3.12972	4.71903	1.40137	2.20071	2.28	2.84211
794.601	4.84176	2.15716	4.0783	7.84734	6.02289	1.3	6.10139	4.12573	3.80952	1.88172	0.991597	5.69674	5.87671	9.75724	5.59791	1.8591	2.70736	7.1677	6.72313	6.37578	4.58138	0.209877	1.97654	6.40378	6.65079	5.24718	4.23949	7.19886	11.5146	6.88796	0.216081	1.39508	0.820051	1.11076	0.173502	0	9.24997	11.7302	8.02267	7.2523	7.74973	7.3564	4.46507	5.5468	5.83283	3.45437	2.11429	4.53333	5
796.615	18.989	13.4868	12.559	20.4904	10.606	2.16583	8.50298	17.5253	8.9381	7.12903	1.45378	13.1378	19.7055	39.2584	19.2108	5.3803	4.86434	16.5506	14.4865	10.807	8.0684	0.444445	3.1187	18.8061	26.4921	13.8	25.5916	12.5226	44.3612	0	0.677387	12.9158	3.12082	7.79091	0.529968	6.40988	23.1949	20.8698	0	11.107	25.1332	15.3481	10.9818	23.288	12.3394	0	3.41786	0	0
798.543	45.0013	25.1989	26.433	56.9495	20.1245	5.29583	12.0044	26.7154	22.8746	5.59498	1.52101	21.9398	19.2032	61.0624	47.574	8.95761	8.87364	17.176	18.177	14.7634	15.8493	0.604938	5.99605	31.6347	69.0884	19.8103	21.0357	25.6408	69.4194	11.5061	0.682915	8.98316	2.81877	10.2332	0.6347	0	29.5326	35.5558	11.1686	24.8722	49.247	27.7619	36.1407	46.8095	25.0975	5.38194	6.75476	2.57333	10.0611
802.58	2.14443	0.983774	3.5172	6.10851	1.25879	0.675	3.38767	0.825861	0.771428	0.365591	0.679832	2.24611	1.96941	2.5078	2.32616	2.15711	1.27713	2.33117	2.52794	3.01035	1.58315	0.185185	0.9036	1.76616	2.67347	1.44231	0.964285	3.91311	3.42524	2.54177	0.059297	0.452553	0.224936	0.522186	0	0	2.06742	1.75442	0	2.17236	2.69388	4.20761	1.88995	2.13136	3.05337	0	1.08119	0.493333	0.610526
804.553	9.88477	3.6662	5.2828	17.2846	12.6925	2.29167	8.52962	6.36452	7.59206	5.15054	0.82605	13.6717	18.9064	20.7323	10.1019	3.02369	6.48488	16.6419	18.1952	15.083	7.33566	0.382716	3.5928	7.05882	15.644	13.171	16.2374	13.0603	18.4311	8.09779	0.273869	2.32959	2.28535	3.65495	0.163407	0	16.9564	15.3916	6.81395	7.97979	13.9001	23.7924	6.80383	9.86535	11.1349	2.30324	3.20119	3.42933	6.18947
806.567	16.3469	5.78025	10.763	23.9314	12.2544	3.62917	14.9085	10.0682	8.72857	7.69391	1.18487	15.8747	16.847	23.9915	10.9028	4.93915	6.46124	16.5589	18.0351	15.6636	8.82331	0.703704	3.76655	12.4052	16.6844	15.7231	17.6303	15.997	28.2777	10.559	0.492462	3.56455	3.08843	3.74334	0.426498	0	16.9127	21.3386	10.9878	16.3718	18.0849	21.3128	7.70335	11.8128	14.8598	4.76742	4.18571	5.18667	10.4632
808.585	25.3878	10.3129	22.982	38.4235	20.5412	4.64083	17.7117	13.9142	16.2571	9.04301	1.88319	22.589	17.1096	33.0877	19.5049	9.46259	11.4795	16.0691	25.7661	22.2596	14.0735	1.3251	5.24251	26.8562	25.8367	24.119	19.2105	25.9458	38.1214	18.5762	0.701508	4.24378	4.01285	3.15761	0.817035	0	23.6561	33.0651	19.6378	34.2749	22.6024	41.4595	20.9378	23.2841	22.8725	13.2993	7.87024	12.4267	24.4379
809.597	11.4615	4.40612	10.574	18.3025	9.33516	1.825	7.94433	5.92983	7.62381	3.79928	0.819328	10.5188	7.83196	15.4944	9.06996	4.09825	4.99806	7.23323	11.9967	10.2381	6.38125	0.36214	2.22137	12.8214	11.8277	11.4444	8.61891	12.1146	17.7223	8.42998	0.226131	1.46191	1.40463	1.11182	0.335647	0	11.1646	16.214	9.01221	15.5201	10.4049	19.0623	9.73684	11.0443	10.3505	5.92542	3.47357	5.10667	11.3895
810.6	28.559	8.6954	25.786	1.3442	11.283	1.6296	40.382	3.2437	33.676	9.6746	4.0449	5.7262	28.867	4.5559	6.7458	18.281	1.2145	15.421	11.738	7.0232	29.467	37.862	15.556	37.417	39.196	21.974	23.628	19.287	32.149	27.378	17.545	30.432	10.481	36.792	42.026	23.574	11.416	33.355	9.1043	22.263	22.792	33.568	24.916	14.72	21.536	42.751	18.713	16.197	17.639
814.585	5.1259	2.41586	5.0404	14.67	2.33407	0.84	5.00398	1.47108	1.63333	0.555556	1.09244	4.92632	4.19178	4.58129	6.27653	2.93616	2.25	5.00867	5.66208	4.93954	3.41001	0	1.71777	3.35294	5.50567	2.25692	1.4958	8.96073	7.55146	3.60983	0	0.812082	0	1.59709	0	0	4.70198	0	0	0	5.81203	5.76125	5.66986	4.86864	3.62236	0	2.11595	1.65333	0
818.59	1.77959	0.72879	2.0485	5.83141	1.02894	0.450834	4.23062	0.85575	0.952381	0.480287	0.693278	2.58647	2.05936	3.26058	1.9133	2.601	0.955426	2.4742	3.10834	3.0352	1.85877	0.148148	0.80302	1.565	2.51247	1.38974	1.06723	4.85117	3.64311	3.55774	0.044221	0.316761	0.27635	0.461129	0.04101	0	3.06176	1.93954	2.87791	2.18871	2.58217	3.11626	1.62679	1.6486	2.42598	0.48577	1.06548	0.906667	1.03158
820.617	5.93721	3.17617	3.8556	10.2493	10.6859	1.17083	3.03181	7.93665	5.65238	4.19355	0.357143	8.98296	10.2671	20.922	9.55904	1.19776	2.80233	8.80702	9.35856	4.66439	3.12438	0.106996	1.79559	4.2963	21.541	8.9718	10.0647	5.65864	15.981	2.90074	0.085427	1.75782	0.840617	3.47391	0.053628	0	13.7348	11.9395	2.2564	3.83447	10.9613	21.4152	3.7445	9.06897	8.53676	0.684985	1.44048	0.906667	3.06316
822.553	8.18995	4.78999	5.3934	11.4956	6.06593	0.970833	4.07754	8.10234	3.38889	1.98351	0.453782	6.09724	6.24658	18.0445	8.56442	1.84414	1.72287	5.6806	6.44884	3.61698	2.79797	0	1.39837	7.72331	12.7202	5.74564	7.58403	5.32831	20.2058	3.19779	0.078895	2.10879	0.691516	1.92723	0.0580438	0	9.5966	9.20465	0	6.12927	13.3276	9.84429	3.70813	8.68769	6.6566	1.29048	1.24524	0.634667	2.76842
824.557	13.1611	8.50487	12.601	17.095	6.04854	0.933333	4.31213	10.4181	5.73333	2.17204	0.510085	8.78697	5.93607	25.9955	12.849	2.98005	1.83915	4.10918	6.75684	4.21014	4.26308	0.197531	1.36005	16.6333	16.0522	6.58462	8.04202	7.70298	26.894	4.24816	0.17186	2.84282	0.817994	1.3596	0.114195	0	10.7916	10.6474	5.8343	10.737	16.6896	12.2976	11.8469	16.8539	9.08358	3.03494	2.05714	1.16	4.95789
826.579	12.5432	4.35327	7.3965	12.4712	4.16575	0.554167	2.63022	4.81774	6.2381	0.516129	0.369748	5.11028	2.7379	15.4989	6.67414	2.18579	1.0814	2.0161	3.26432	2.59006	3.0893	0.111111	0.744948	9.77342	10.4531	3.3541	2.47227	6.31032	11.5072	2.75921	0.077889	0.778669	0.235219	0.564785	0.056782	0	5.35241	4.64651	3.43314	5.37623	8.72073	5.88927	7.56172	6.79967	6.6002	1.71423	1.05952	0.613333	2.46316
828.557	4.30455	1.13815	1.5061	8.62339	1.53846	0.503333	3.28429	1.21248	1.38571	0.569892	0.402521	4.10276	3.65982	5.84009	2.52765	1.86135	1.00388	3.68163	3.89682	3.46791	1.91159	0.148148	0.869222	2.83442	4.01587	1.81846	2.45336	5.20203	4.86893	2.17445	0.055276	0.52927	0.236504	0.960596	0.037855	0	3.14844	2.43953	1.86628	1.72511	3.45414	4.04083	2.53589	2.42365	2.53374	0.414132	0.825	0.306667	1.4421
830.569	4.28383	1.22949	2.0833	10.4393	4.41941	0.670833	3.26441	1.75341	2.24762	1.08602	0.514286	4.93233	3.52648	7.45791	4.23558	1.89227	1.86124	3.82116	5.25451	4.4617	2.48765	0.135802	1.14634	3.3907	5.65986	4.0218	3.43067	5.70804	7.95359	3.36757	0.077889	0.477947	0.316195	0.857295	0.0422718	0	4.53541	5.84419	2.14535	4.0208	4.96026	8.97578	3.2823	3.89984	4.06042	1.09814	1.32381	1.24	3.77895
832.584	7.81287	2.30784	4.6414	14.3026	7.55934	1.125	5.39483	3.83301	6.50952	2.20789	0.494117	9.00752	7.40639	13.5256	7.50852	2.1217	2.35853	5.81063	8.29183	7.39731	5.38315	0.17284	1.89315	4.50545	10.2009	8.30667	5.02983	9.68334	13.5767	6.26536	0.100503	0.88479	0.85347	1.03088	0.0921142	0	10.4975	9.75349	5.26163	7.87667	8.88937	12.1696	5.15981	5.63383	8.22759	2.93916	1.81191	4.42667	6.10526
834.602	5.64019	1.37691	3.5076	9.80066	4.31484	0.7375	3.62505	2.68096	3.63651	1.69893	0.466387	6.35539	3.34475	8.11136	4.98954	1.44763	1.66512	3.22704	4.9957	3.90725	3.48258	0.185185	0.906853	2.33115	6.82993	5.3641	2.4874	7.47397	8.35825	3.80049	0.055277	0.469927	0.446015	0.461129	0.0769718	0	6.17734	6.1	4.42965	6.15899	5.56735	8.53979	3.22201	3.02627	6.16113	2.38763	1.30976	2.01333	4.97895
836.616	2.69231	0.743162	2.4975	5.33234	2.27289	0.529167	1.79483	1.11599	1.77143	0.526882	0.315126	3.28772	1.55662	3.96748	4.64873	0.941396	0.994186	1.70217	3.17111	2.48965	1.77923	0.17284	0.519163	1.28322	3.44671	2.97308	0.905463	4.905	5.27961	2.3312	0.038191	0.234429	0.156812	0.318424	0.0675078	0	3.02776	0	2.45349	3.96731	2.82664	5.791	1.82297	1.83415	3.37261	0	0.923809	1.52	4.84211
838.605	1.30298	0.413537	1.0303	3.08292	0	0.304167	1.91968	0.450293	0.871429	0.182796	0	1.43559	1.12329	1.55234	2.48072	1.07606	0.55814	1.14706	1.46518	1.26398	1.21089	0	0.42741	0.825708	1.36417	1.51487	0.412604	2.91134	2.40214	1.3371	0.045729	0.153969	0.084833	0.249911	0.04101	0	1.87932	0	0	0	1.67884	2.47958	0.956938	0.900164	2.15106	0	0.502381	0.96	0
840.578	1.30298	0.547983	1.1869	5.03778	0.534799	0.233333	2.38966	0.356725	0.219048	0.114695	0.278991	1.5614	1.07078	1.05702	1.29297	1.56608	0.517442	1.09494	1.81943	1.51967	0.926789	0.074074	0.523345	1.59695	1.03175	0.489744	0.397059	3.34934	1.65243	1.5774	0	0.172681	0.104113	0.214057	0.006309	0	1.30368	0	1.02674	0.805349	1.54887	1.79239	1.63636	1.14614	1.1279	0	0.539524	0	0
842.576	0.992779	0.303199	0.61616	3.50577	0	0.154167	1.58251	0.21475	0.193651	0.0903228	0.259664	1.01002	0.888128	0.786192	0.804185	0.936159	0.30814	0.942724	1.15305	1.09317	0.70969	0	0.358885	1.15323	0.798186	0.398718	0.229832	2.56238	1.16893	1.04128	0	0.0956963	0.0673516	0.176074	0.025237	0	0.99898	0	0	0	1.02041	1.16886	1.04211	0.609195	0.767372	0	0.380952	0	0
844.544	1.31052	0.382475	0.46212	4.07798	0.724542	0.2125	1.56938	0.659194	0.414286	0.236559	0.216807	1.93484	1.51781	3.01114	1.16293	0.627681	0.379457	1.58411	1.49768	1.18012	0.706777	0.049383	0.34727	0.912854	2.86349	0.701282	1.0021	2.32806	2.5301	0.870762	0.025126	0.200748	0.064267	0.41853	0.018927	0	1.50935	1.20233	0	0.435364	1.65628	2.39446	0.985646	0.98358	1.00503	0	0.338095	0	0.336842
846.551	2.13972	0.929068	1.0934	5.79352	2.56227	0.525	1.72485	1.87817	1.35714	0.462366	0.298319	2.87569	1.7758	6.34833	3.20389	0.80798	0.829457	1.87534	2.47549	1.67805	0.970235	0.049383	0.612079	1.72331	6.65079	2.31282	1.47689	2.80114	5.83146	1.33784	0.027638	0.263834	0.117738	0.592474	0	0	3.12227	3.53953	0	1.53016	3.66917	6.68166	1.38756	2.96716	2.35448	0	0.582143	0.213333	1.6
848.566	3.77645	1.73157	2.2455	7.33443	5.15458	0.558333	1.53082	3.84341	3.9381	1.04301	0.197479	5.00601	3.379	11.4949	5.76173	0.786534	0.821317	2.35088	3.27773	1.94721	1.82293	0.098765	0.79698	2.42919	11.3927	4.32872	2.28151	3.58746	10.8928	1.82039	0.025126	0.497194	0.221079	0.713525	0.018927	0	7.72193	4.92093	1.55232	2.6003	6.85177	7.47059	2.17416	3.89491	4.92588	0.700687	0.70119	0.573333	1.95789
848.779	0	0	0.15152	0	0.224908	0	0	0	0.038095	0.21147	0.058824	0	0	0	0	0	0.178295	0	0	0	0.29639	0.160494	0	0	0	0	0	0	0	0	0.020101	0.013365	0.051414	0	0.0264988	0	0	0	1.15	0	0	0	0	0	0	0.140334	0	0.28	0.128421
850.795	0	0	1.0581	0	0.21978	0.066667	0	0	0.009524	0.154122	0	0	0	0	0	0	0.147287	0	0	0	0	0.271605	0	0	0	0.092308	0	0	0	0	0.020101	0	0.07455	0.012779	0.031546	0	0	0.218605	1.42442	0.203566	0	0.15571	0	0	0	0.186457	0	0.173333	0.189474
852.58	0.987441	0.482151	0.51768	1.7989	0.456043	0	0.876739	0.407407	0.27619	0.09319	0.168067	0.741855	0.660731	1.23252	1.48251	0.467581	0.348837	0.783592	0.879793	0.73706	0.367955	0.024691	0.227642	0.568628	0.952381	0.320513	0.340336	1.19088	2.05146	0.529484	0.035176	0.096231	0.052699	0.171459	0.0227134	0	0	0	0	0	1.33942	1.15225	0.725359	0.860427	0.653575	0	0.245	0.106667	0.374736
854.568	1.04082	0.214187	0.38485	2.72367	0.394506	0.125	1.4493	0.189084	0.295238	0.100358	0.201681	0.867168	0.742009	0.922049	0.687593	0.705735	0.356977	0.90547	1.37575	0.863354	0.467385	0.074074	0.285714	0.651416	0.678005	0.328205	0.355042	1.62749	1.12874	0.715971	0.028141	0.101844	0.120822	0.179623	0	0	0	0.597674	0	0	0.967777	1.20761	0.588517	0.585222	0.622357	0	0.320238	0.173333	0.526316
856.574	1.15856	0.280946	0.53889	3.89412	0.547619	0.158334	1.2008	0.311891	0.371429	0.127599	0.172269	1.44612	0.876712	1.75323	0.889387	0.978803	0.294574	0.811145	1.32932	0.989648	0.660545	0	0.29849	1.0915	1.11066	0.573077	0.460084	2.28499	1.46408	0.949385	0.013065	0.0868747	0.0696656	0.162939	0.018927	0	1.08442	0.804651	0.790698	0.701337	1.18754	1.74741	0.816268	0.802956	0.937563	0.149362	0.352381	0.173333	0.915789
858.588	0.772371	0.216968	0.33586	2.64536	0.652014	0.146667	0.894632	0.275178	0.452381	0.089606	0.163025	1.17143	0.539726	1.35278	1.18774	0.66783	0.290698	0.567079	0.93706	0.802278	0.562381	0.049383	0.247155	0.703704	0.911111	0.652051	0.246218	1.9273	1.42427	0.887224	0.025126	0.067361	0.0349612	0.122471	0	0	1.07875	0.7	0.608139	0.693908	0.934264	1.87197	0.644976	0.536618	0.936556	0.241413	0.297857	0.253333	0.736842
860.58	0.49011	0.175243	0.16667	1.72158	0	0.141667	0.902585	0.174464	0.242857	0.071685	0	0.739348	0.511416	0.713586	1.05142	0.350374	0.25	0.569659	0.640584	0.620083	0.374921	0	0.183507	0.487291	0.582766	0.385641	0.137395	1.30082	0.943107	0.54914	0	0.06255	0.032134	0.13525	0	0	0.773938	0	0	0	0.726531	0.972318	0.492823	0.390805	0.608258	0	0.20119	0	0
862.57	0.266562	0.125174	0.14647	1.43328	0	0.104167	0.773359	0.107537	0.1	0.064516	0.12605	0.503759	0.445206	0.365256	0.508221	0.312967	0.19186	0.509804	0.600172	0.527951	0.243826	0.024691	0.185365	0.287582	0.387755	0.192308	0.144958	1.08993	0.614563	0.463145	0	0.0510563	0.0295634	0.108626	0.015773	0	0.539264	0	0	0	0.449839	0.615917	0.305264	0.28243	0.282981	0	0.169047	0	0
864.576	0.260597	0.115901	0.16162	1.36749	0.150183	0	0.767396	0.086745	0.061905	0.043011	0.130252	0.501253	0.447489	0.264589	0.411061	0.297756	0.164729	0.452941	0.486156	0.475156	0.214947	0.049383	0.179326	0.287581	0.351021	0.164103	0.119328	0.964535	0.531068	0.512285	0	0.0475803	0.0326472	0.0798727	0	0	0.526459	0	0	0	0.478625	0.422145	0.263158	0.215107	0.253777	0	0.15	0.08	0
866.573	0.299843	0.113583	0.10556	1.05711	0.134615	0	0.620279	0.066277	0.047619	0.071685	0.100841	0.357394	0.345662	0.207127	0.338416	0.286783	0.147287	0.368937	0.415305	0.353623	0.172894	0	0.124274	0.233116	0.273016	0.101282	0.102941	0.740342	0.394175	0.297297	0.00603	0.0422347	0.0241646	0.067448	0.025237	0	0.372805	0	0	0.144131	0.39957	0.311419	0.218182	0.19376	0.249748	0	0.130238	0.053333	0.042105
867.595	0.189953	0.093185	0	0.604833	0	0	0.32843	0.050683	0	0	0.07563	0.238095	0.199543	0.129176	0.165919	0.149127	0.113953	0.19711	0.239897	0.219047	0	0.024691	0.154471	0	0.126984	0.0428206	0.0613446	0.468651	0	0.165111	0	0.034482	0.025707	0.0429533	0	0	0.235014	0	0	0	0.302256	0.249135	0.186603	0.136289	0.152065	0	0.0969044	0.053333	0
870.554	0.517112	0.139082	0.17172	1.59198	0.173076	0	0.808747	0.145224	0.106349	0.089606	0.12605	0.598998	0.455252	0.579065	0.432586	0.356609	0.139147	0.503096	0.571797	0.495859	0.190627	0	0.170731	0	0.617234	0.165385	0.163865	1.05497	0	0.381327	0.025126	0.060946	0.035989	0.112531	0.012618	0	0.437961	0.281395	0	0	0.541139	0.599308	0.334929	0.333333	0.312185	0	0.164047	0	0.147368
871.726	0.271585	0	0.10909	0	0.193223	0.054167	0	0.045809	0.019048	0.028674	0	0	0	0	0	0	0.150775	0	0	0	0.196201	0.08642	0	1.64052	0	0.019231	0	0	2.33398	0	0	0	0.014139	0	0.006309	0	0	0.206977	2.32616	0.239821	0	0	0.392345	0	0	0.190579	0	0.053333	0.126316
872.564	0.635792	0.1516	0.22727	1.8994	0.287546	0.0858334	0.701789	0.247888	0.233333	0.078853	0.148739	0.781954	0.410959	1.49443	0.605979	0.338653	0.139535	0.414345	0.602751	0.408696	0.266752	0.024691	0.158188	0	1.17914	0.347436	0.197479	1.14376	0.946602	0.44398	0	0.0523923	0.0352184	0.096556	0.012618	0	0.61983	0	0	0.309956	0.716863	1.12457	0.454546	0.44335	0.518631	0	0.170714	0	0.368421
874.575	0.467818	0.16968	0.2197	1.46897	0	0.133333	0.570577	0.222222	0.209524	0.0845882	0.138655	0.656641	0.331964	1.17372	0.983558	0.299751	0.144186	0.368421	0.523646	0.373085	0.234452	0.024691	0.156794	0	0.929705	0.376923	0.105042	1.03483	1	0.429975	0	0.044907	0.03599	0.090522	0.009464	0	0	0	0	0	0.673255	1.14325	0.34067	0.389163	0.483988	0	0.164285	0.106667	0.195789
874.798	0	0.025962	0.2404	0	0.336813	0	0	0.099416	0	0.749104	0	0	0.354338	0	0	0.230673	0.55	0	0.259673	0.31677	0.689677	0.382716	0	0	0.022676	0.0761538	0	0.441546	0	0	0.020101	0	0.087404	0	0.11041	0	0	0.167442	2.24419	0.182467	0	0	0	0	0.135952	0.574092	0.120238	0.64	0.547368
875.794	0	0.0176163	0.1298	0	0.17326	0.058333	0.085487	0.059454	0.033333	0.322581	0.096638	0	0.29452	0	0	0.145886	0.244186	0	0.134996	0.152381	0.422419	0.197531	0	0	0.031746	0.034615	0.0567222	0.240532	0	0	0.193467	0.024058	0.029306	0.018104	0.214511	0	0	0.076744	1.02965	0.106984	0	0.0968856	0	0	0.066465	0.268891	0.0790472	0.253333	0.252632
876.572	0.346939	0.130737	0.12121	0.972542	0	0.095833	0.526044	0.142625	0.128571	0.007169	0.092437	0.466165	0.257991	0.505568	0.684603	0.196509	0.129845	0.315789	0.427687	0.311595	0.170994	0	0.137979	0	0.543764	0.166154	0	0.738442	0	0.285012	0	0.040898	0.024422	0.068157	0.0050472	0	0	0	0	0	0.4855	0.50519	0.234449	0.233169	0.340383	0	0.113095	0.106667	0.168421
878.563	0.21664	0.076495	0.075758	0.955958	0.087912	0.0875	0.536779	0.052632	0.104762	0.046595	0.106723	0.368421	0.273973	0.242316	0.26308	0.198254	0.124031	0.362745	0.504729	0.359214	0.172768	0.024691	0.111266	0	0.249433	0.123077	0.079832	0.662825	0	0.321376	0	0	0.034704	0.0848417	0.012618	0	0	0.07907	0	0	0.294307	0.469896	0.167464	0.17734	0.189325	0	0.129048	0	0.084211
878.776	0	0	0	0	0.096153	0	0	0	0	0.0924736	0.062185	0	0	0	0	0.126185	0.129845	0	0	0	0.212793	0.131687	0	0	0	0.0387184	0	0	0	0	0.015075	0	0.0367604	0.030884	0.025237	0	0	0.346046	1.18546	0.346211	0	0.118339	0	0	0	0	0.115476	0.133333	0
880.574	0.21821	0.0783493	0.1197	0	0.119048	0	0.545129	0.058805	0.0587303	0.035842	0.109244	0.368421	0.288584	0.223608	0.273543	0.28379	0.115116	0.328689	0.374033	0.387163	0.218493	0.049383	0.117305	0	0.253968	0.116667	0.0815128	0.736542	0.32136	0.30344	0	0.030741	0.034704	0.077742	0.018927	0	0	0.093023	0	0.117385	0.276047	0.46436	0.113876	0.172414	0.238671	0	0.136905	0.026667	0
880.745	0	0.0222527	0.35556	0	0.28663	0.179167	0	0.060429	0.042857	0.0917564	0	0	0.216895	0	0	0.141895	0.26938	0	0.235598	0	0.429386	0.197531	0	0.461874	0	0.0697438	0.0697476	0	0.327185	0	0	0.0232553	0.028278	0.049343	0.031546	0	0	0.486047	1.6657	0.216939	0	0	0.391388	0	0.11279	0.287537	0.167618	0.146667	0.197894
882.573	0.216641	0.0755683	0.13131	0.783416	0.134432	0.0633338	0.466004	0.056205	0.042857	0.078853	0.0798324	0.285714	0.248859	0.17372	0.230194	0.19202	0.19031	0.262023	0.284265	0.28882	0.145789	0.061728	0.124274	0.18809	0.193197	0.0825638	0.087395	0.61368	0.307767	0.230958	0	0.048383	0.046272	0.076322	0.018927	0	0.25983	0	0.188953	0.146805	0.296456	0.411765	0.167464	0.129721	0.30715	0	0.135714	0.053333	0.084211
884.556	0.199372	0.0866943	0.073738	0.685338	0	0	0.45328	0.0484083	0.047619	0.043011	0.0840332	0.270677	0.269407	0.184409	0.220628	0.21197	0.128682	0.359133	0.3362	0.277433	0	0.024691	0.11266	0	0.226758	0.106154	0.077731	0.527296	0	0.233415	0	0.039027	0.039846	0.0844877	0	0	0.272521	0	0	0	0.274544	0.309343	0.23445	0.149425	0.159114	0	0.116666	0.026667	0
886.561	0.178964	0.070468	0.065657	0.736408	0	0	0.534792	0	0	0	0.109244	0.293233	0.287671	0.151448	0.207772	0.198255	0	0.284314	0.33018	0.267081	0	0	0.113821	0	0.136055	0.066667	0.071428	0.639013	0	0.21204	0.015075	0.030473	0.017995	0.059993	0	0	0	0.0260466	0	0	0.257788	0.342561	0.189473	0.152053	0.119839	0	0.109524	0	0
887.702	0	0	0.042929	0	0.078755	0	0	0.030539	0.028571	0.021505	0	0	0	0	0	0.069825	0.093023	0	0	0	0.120329	0.049383	0	0.72549	0	0	0	0	0.886408	0	0.01005	0	0.0133674	0.023429	0.012618	0	0.156828	0.0920928	0.450581	0.095097	0.296455	0	0.190431	0	0	0	0	0.026667	0.126316
888.562	0.155416	0.0649043	0.098485	0.823174	0.0520148	0.075	0.467197	0.049708	0.047619	0.028674	0	0.229574	0.237443	0.144766	0.185351	0.163591	0.0953486	0.24613	0.265692	0.23499	0.144015	0	0.087108	0	0.13152	0.0646158	0.058823	0.595314	0	0.235872	0	0.028602	0.0236504	0.051828	0	0	0.240227	0	0	0	0.226638	0.200692	0.185646	0.154024	0.111783	0	0.0888096	0	0
890.567	0.147567	0.051461	0	0.577045	0	0	0.391651	0.033788	0.038095	0.032258	0.084034	0.201504	0.210046	0.116703	0.149477	0.167082	0.089147	0.211042	0.225968	0.232919	0	0	0.0859466	0	0.099773	0.05	0	0.507536	0	0.213759	0.015075	0.031275	0.0133676	0.046858	0.012618	0	0	0	0	0	0	0.214533	0.154067	0.131035	0.0944616	0	0.0847618	0	0.042105
890.787	0	0.0208623	0	0	0.138095	0	0	0.0211173	0.009524	0.125448	0	0	0.119635	0	0	0.213217	0.135659	0	0.160791	0.108695	0.336289	0.17284	0	0	0.072563	0.058974	0	0.195693	0	0	0.020101	0.0171077	0.0318766	0.039403	0.025237	0	0	0	0.348837	0	0	0.117647	0.110048	0	0.0678758	0.128557	0.148809	0.093333	0.105263
892.557	0.196233	0.072322	0.040404	0.52938	0	0.0375	0.389662	0.039311	0.028571	0.0580646	0.10084	0.174436	0.155251	0.106904	0.140508	0.128429	0.0585266	0.216718	0.237317	0.1853	0	0	0	0	0.101134	0.04359	0.0693272	0.452818	0	0.171008	0.015075	0.0277997	0.01671	0.036209	0	0	0	0.030233	0	0	0	0	0.136842	0.133005	0.096677	0.006869	0.0628576	0	0.042105
893.71	0.153847	0.0338433	0	0	0.186813	0	0	0.062378	0	0.050179	0	0	0	0	0	0.162593	0.135659	0	0	0	0	0	0	0.51634	0	0	0.065126	0	0.55534	0	0.017588	0	0	0	0.012618	0	0.202833	0.106977	1.16221	0.141159	0.274973	0	0.244019	0	0	0.154269	0.0880956	0.053333	0.115789
894.56	0.166405	0.0417247	0	0.529928	0	0	0.345925	0	0.057143	0.021505	0.0789918	0.229072	0.140639	0.14343	0.155157	0.097257	0.067829	0.201754	0.174548	0.236853	0.076631	0	0.076655	0	0.146939	0.0561536	0.0575632	0.431286	0	0.161425	0.015075	0.024057	0.023136	0.048988	0	0	0	0	0	0	0	0.224913	0	0.146141	0.106747	0	0	0.053333	0
895.729	0.23234	0	0.020202	0	0.35989	0.091667	0	0.145224	0.009524	0.100358	0	0	0.210046	0.057016	0	0.208229	0.453488	0	0.202063	0.15383	0.418619	0.111111	0	1.58606	0	0.0374364	0.0903362	0	1.4932	0	0.015075	0	0.028278	0.027689	0.006309	0	0.280453	0.197675	2.77965	0.294205	0.383458	0	0.885167	0	0	0.483808	0.128571	0.026667	0.473684
896.749	0	0	0.042424	0	0.249084	0.166667	0	0.111111	0	0.200717	0.054622	0	0.209132	0	0	0.178304	0.29031	0	0	0.140787	0.348955	0.123457	0	0.821351	0	0.05641	0	0.261558	0	0	0	0	0.061697	0.029819	0	0	0	0.14093	1.66279	0.216939	0	0	0.477512	0	0	0.271835	0.129762	0	0.178947
902.572	0	0.0542417	0	0.576607	0	0.0433334	0.372962	0	0.038095	0.043011	0	0	0.179908	0.128285	0.19133	0.11222	0	0.243034	0.258641	0.218426	0	0	0.083623	0	0.14059	0.0312822	0	0.454085	0	0.192875	0.015075	0.0208503	0	0.041533	0.018927	0	0	0	0	0	0	0.214533	0.172249	0.123153	0.103726	0	0	0	0.073684
902.821	0	0	0.13889	0	0	0.025	0.077534	0.045809	0.009524	0.275986	0.05042	0	0.20548	0	0	0.290523	0.209302	0	0.144626	0	0.301204	0.144033	0	0	0.031746	0.037179	0	0.169475	0	0.0535626	0	0.0163057	0.039846	0.019169	0.056782	0	0	0	1.51977	0.175334	0	0.138408	0	0	0.069487	0.412169	0	0.266667	0.263158
904.565	0.113658	0.05146	0	0.561779	0	0	0.314116	0.0233913	0.047619	0	0.084034	0.210526	0.170319	0.100223	0.15725	0.120698	0.144186	0.208462	0.22528	0.179089	0	0	0.0799068	0	0.109297	0.053846	0	0.472578	0	0.180835	0.01005	0	0.024422	0	0	0	0	0	0	0.041605	0	0.186851	0.157894	0.100164	0.0831822	0.010795	0.083334	0.026667	0
907.777	0.150706	0	0.030303	0	0.108242	0.049167	0	0.0201427	0.028571	0.050179	0	0	0.13242	0	0	0.28803	0.186047	0	0.0832328	0.084887	0.256872	0.123457	0	0.690631	0	0.035897	0	0	0.320388	0	0.015075	0	0.021851	0.036563	0.012618	0	0.164306	0	1.78488	0.123328	0	0.0844288	0.263158	0	0.0445124	0.351718	0.092857	0	0.136842
909.784	0	0	0.033334	0	0.086996	0.0875	0	0	0	0.050179	0	0	0.100457	0	0	0.260599	0.168605	0	0.0880482	0.07764	0.227359	0.17284	0	0.744371	0	0.051282	0.0386556	0	0	0.0275184	0.01005	0.012831	0.0349616	0.028754	0.012618	0	0	0.039535	1.24128	0.0897474	0	0	0	0	0	0.252404	0.126904	0	0.115789
913.739	0.185244	0	0	0	0.093407	0.0875	0	0.054581	0.019048	0.060932	0	0	0.121918	0	0	0.142644	0.224806	0	0.122098	0.0807452	0.272324	0.08642	0	1.26797	0	0.030769	0.028571	0.137809	0.77767	0	0	0.011227	0.015424	0.021654	0.012618	0	0.174957	0	0.833721	0.117385	0	0	0.569378	0.164204	0	0	0.115238	0	0.094737
915.719	0.177394	0	0	0	0	0.083333	0	0.0318387	0.014286	0.035842	0.05042	0.240602	0.082192	0	0.124962	0	0.113953	0	0.077386	0	0.144395	0.049383	0	1.00218	0	0	0	0	0.66699	0	0	0	0	0	0	0	0.133371	0.065116	0	0	0.299677	0.0816608	0.320575	0.149425	0	0	0.0907142	0	0.063158
919.731	0.22606	0	0	0	0.192308	0.070833	0	0.0539313	0	0.050179	0	0	0.109589	0	0	0.175811	0.093023	0	0	0	0.191894	0	0	0.661583	0	0	0	0	0.807767	0.0508604	0.005025	0	0.015424	0	0.012618	0.024702	0.2	0.116279	1.01105	0.182764	0.368421	0	0.258373	0	0	0.15211	0.082143	0	0.126316
921.74	0.290424	0	0.10354	0	0.264652	0.0691664	0	0.0776483	0.042857	0.0702514	0	0.237093	0.117808	0.057906	0	0.201995	0.203488	0	0.110232	0.068323	0.246992	0.098765	0	1.061	0.054422	0.028205	0	0	1.00447	0	0.015075	0	0.0159384	0.031239	0.025237	0	0.226062	0.101395	2.06919	0.249331	0.366273	0	0.439235	0	0.084592	0.303238	0.109524	0.066667	0.189474
922.756	0.191523	0.0319883	0.10354	0	0.210257	0.265	0	0.07115	0	0.100358	0	0.196492	0.129681	0	0	0.223191	0.182171	0	0.0916598	0.078675	0.298923	0.308642	0	0.668845	0	0.055128	0	0.169095	0.585631	0	0.01005	0	0.0339334	0.076677	0	0	0.212577	0.065116	1.25233	0.163447	0.226423	0.149481	0.296651	0	0.09567	0.209028	0.220238	0.053333	0.115789
925.76	0.246468	0.044506	0	0	0.1163	0.083333	0.0461232	0.039636	0.0158733	0.050179	0.058824	0.218045	0.079909	0	0	0.231671	0.129845	0	0.089424	0.0631466	0.199494	0.074074	0	1.52506	0	0.020513	0.0298316	0	0.931845	0.039312	0	0.016038	0.012853	0.030884	0	0.0140898	0.184136	0.055814	1.84302	0.154532	0.268529	0.132872	0.454545	0.111659	0.059416	0.35368	0.1	0.04	0
927.746	0.21821	0.03477	0	0	0.0809526	0.104167	0	0.0461333	0	0.0222228	0	0.219549	0.0954336	0	0	0.250623	0.157752	0	0.0863288	0.109524	0.231792	0.0658437	0	1.27015	0	0	0	0.150981	0.668932	0	0	0	0.015424	0	0.012618	0	0.166572	0.039535	1.09884	0.090639	0.348013	0	0.449761	0.114943	0	0	0.139047	0.08	0.094737
928.735	0.133124	0	0	0	0.0578752	0.104167	0	0.029564	0	0	0.0554628	0	0.0817352	0	0	0	0.116667	0	0	0	0.169728	0.098765	0	0.660131	0	0.026923	0	0	0.332816	0	0	0.0117617	0.017995	0.033014	0.006309	0	0.151275	0.046512	0	0	0.198712	0.141869	0.288995	0.067324	0	0	0.117858	0.026667	0
931.746	0.139718	0	0.027778	0	0.063187	0.066667	0	0	0.019048	0.028674	0	0.191478	0	0	0	0.230674	0.0496128	0	0	0.050725	0.124763	0.049383	0	0.586056	0.020408	0.023077	0.035294	0	0.395145	0	0.009045	0	0.015424	0	0.012618	0	0.134277	0.034884	0.843023	0	0.237379	0	0.239234	0	0	0	0.0661898	0.026667	0.073684
932.506	0.10989	0.087621	0	0	0.231135	0.075	0.174951	0.0601047	0.052381	0.100358	0.10084	0.16792	0.118722	0.117149	0.115097	0.0608474	0.374031	0	0	0.099378	0.044965	0.00823033	0.097561	0.091504	0.095238	0.076923	0.0962184	0	0.130097	0	0.065327	0.072975	0.143959	0.084132	0.056782	0.0719118	0	0.151163	0.536047	0.20208	0.132975	0.370935	0.119617	0.095238	0.240685	0.03631	0.245952	0.08	0.136842
941.737	0.153846	0.030598	0.2601	0	0.067766	0.070833	0	0.023392	0.033333	0.017921	0	0.205513	0.084475	0	0.0950676	0.153366	0.110465	0	0	0.0734986	0.167194	0.123457	0	0.956427	0	0	0	0	0.407767	0.035627	0	0	0	0	0	0	0.142323	0.0437214	0.593023	0.080238	0.271751	0	0.271771	0.083744	0	0	0.0947622	0.053333	0.063158
943.722	0.210362	0	0.11869	0	0.08608	0.079167	0	0.05653	0	0	0	0.305764	0.112329	0	0.111809	0.161097	0.20155	0	0	0	0.176694	0.049383	0	0.989107	0	0	0.0369748	0	0.603883	0	0	0	0	0	0.018927	0	0.154561	0.039535	0.579651	0.102526	0.33405	0	0.364594	0.151395	0	0.07262	0.146428	0	0.136842
945.722	0.221351	0	0	0	0.119048	0.0625	0.0437376	0.020143	0.019048	0	0	0.240602	0.0757992	0	0.115097	0.160848	0.0790694	0	0	0.063147	0.10665	0.049383	0	0.831518	0	0	0	0.101077	0.633592	0	0.003015	0	0.015424	0.019169	0.012618	0	0.161473	0.044186	0.697093	0.130758	0.298603	0	0.272727	0.118227	0	0	0.084524	0	0.063158
947.746	0.186813	0.02828	0.069191	0	0.11923	0.079167	0	0	0.028571	0.028674	0	0.192983	0.075343	0	0.132436	0.207481	0.0325584	0	0	0	0.0791642	0.049383	0	0.545389	0	0.0105124	0	0	0.58466	0	0.009045	0	0.010283	0	0	0	0.150709	0.0455818	0.793605	0.125111	0.267454	0.069204	0.23445	0.078818	0	0	0.052381	0.026667	0.063158
949.758	0.139718	0	0	0	0.120879	0.070833	0.0834992	0.013645	0.019048	0	0	0	0.100457	0	0	0.230674	0.0631778	0	0.098023	0.0662524	0.128942	0.074074	0	0.363834	0.014513	0.017949	0	0.165295	0.430097	0	0.015075	0	0	0	0	0.015553	0.162493	0.062791	0.773837	0.0956904	0.222556	0.058824	0.145455	0	0.053374	0.090285	0.0521424	0	0.063158
951.755	0.11303	0	0.015152	0.243273	0.085165	0.058333	0	0	0	0.043011	0.02521	0.162907	0.093607	0.03118	0.086697	0.286783	0.093023	0	0.140155	0.050724	0.137809	0.08642	0.060395	0.318083	0	0.0138466	0	0.159595	0.371068	0	0.015075	0	0.01928	0.024494	0.015773	0	0.159774	0.0669764	0.74186	0.0933138	0.220193	0	0.186603	0.060755	0	0	0.069762	0.026667	0.105263
955.752	0.182103	0.024571	0.12374	0	0.044871	0.0875	0.061631	0.022417	0.009524	0.007168	0.033613	0.192982	0.061644	0	0	0.142145	0.089147	0	0	0	0.12375	0.049383	0	0.668846	0	0	0.0273114	0.098163	0.37767	0.0316958	0.01005	0	0.007712	0	0	0.015553	0.12238	0.037209	0.610465	0.059435	0.223845	0	0.257416	0.100164	0.0366568	0.056919	0.083333	0	0.126316
957.715	0.112402	0.0227163	0	0.131247	0.03663	0.095833	0	0.021443	0.028571	0.007168	0.0470588	0.162907	0.079908	0	0.088191	0.102244	0.0709298	0	0.060189	0.0530024	0.109563	0.049383	0.058072	0.638344	0	0	0	0	0.322331	0	0	0	0.012853	0.027689	0.012618	0	0.110368	0.037209	0	0.043091	0.18883	0.058824	0.30622	0.100164	0	0	0.084524	0.026667	0
971.741	0.124333	0	0	0	0	0.058333	0	0.021443	0	0.007168	0.033613	0.160401	0.0680364	0	0.078625	0.07606	0.056201	0	0.045572	0.0457556	0.072831	0	0	0.579521	0	0	0	0.082964	0.405825	0.03317	0.005025	0	0.010283	0	0	0	0.112181	0.0274424	0.343023	0.069837	0.222341	0.0671278	0.200957	0.08867	0	0	0.077381	0	0
[truncated: 24 more columns]

## Sheet: AC VS SCC
	AC																																					SCC
m/z	777106 AC L NEC	793382T AC L	1046242 AC L	999647 AC L	1042882 AC L	904376T AC L	998954 10w AC L	935462T AC L	902784T AC L	860782T AC L	983942 AC L	991435 AC L	997334T AC L	1015483 AC L	806733T AC ML	993617 AC ML	1049383 AC ML	997612T AC M	999487 AC M	997896-2 AC M	1057318 AC M	984109T AC M	985842T AC M	930129T AC M	793980T AC M	984232T AC M	793925T AC M	1013628 AC HM	1018701 AC HM	999856 AC HM	984277 AC H	988005T AC H	991317 AC H	991759 AC H	983322 AC H	1018744 AC H	999506 AC H	1049062 SCC L	940256T SCC L	942882T SCC L	1023446 SCC L	808691T SCC L	814505T SCC L	850240T SCC L	831838T SCC M	1063976 SCC M	1054733 SCC M	842214T SCC M	1052759 SCC HM
100.072	11.1235	7.7986	3.2292	1.03049	2.99677	9.76395	1.71163	16.8571	0	7.40972	2.28	10.8431	0	4.09549	10.0131	2.10841	3.08655	1.44901	0.968282	1.45869	0.711642	8	16.4196	7.84635	12.4667	12.9538	13.0209	1.62092	5.68219	1.34144	6.00344	8.58503	7.29588	10.9417	9.03323	11.1645	1.03692	2.98484	5.12143	2.77238	5.79926	24	12.9093	8.08347	8.23298	2.21201	14.6713	4.11017	3.85083
102.122	20.256	19.607	88.615	2.70958	42.1172	23.1459	0	48.6398	18.3092	34.3368	6.28	14.7234	0	9.91777	14.3687	0	38.4791	5.04579	3.5859	0	4.36239	26.9759	26.6034	12.9513	18.8207	32.7217	20.8121	0	12.6721	0	19.2302	17.2495	30.4101	20.1576	23.432	20.7824	2.10104	39.6608	78.1143	44.1867	11.798	63.5556	18.6399	13.3339	32.5896	48.261	28.4199	21.9153	66.7624
103.078	0.855757	0.6	0	0.083253	0	0.562232	0.17907	1.06036	0.371168	0.493056	0.426667	0.68617	0.057143	0.244032	0.605225	0.16343	0	0.13094	0.076652	0.145127	0.056716	0.493976	1.13744	0.522408	0.793104	0.644755	0.94572	0.125491	0.384616	0.155015	0.563574	0.508318	0.388889	0.755374	0.688822	0.935244	0.138601	0	0	0	0.437009	1.78125	0.903282	0.541732	0.333541	0	1.5442	0.228814	0
104.107	197.978	228.378	156.75	105.271	415.037	105.858	21.1535	369.866	152.904	209.069	38.1467	267.691	94.3952	223.48	295.948	18.3026	13.2937	52.9693	42.3656	19.1123	194.093	11.6145	372.484	184.973	356.782	255.537	227.163	27.4954	272.565	31.9676	45.5979	534.731	113.803	550.724	42.716	123.896	195.835	392.54	66.3	133.367	648.835	520.972	194.653	420.236	359.793	180.428	129.025	214.229	283.757
106.071	12.9378	16.0881	7.8538	1.09826	4.90323	13.7682	6.55349	16.0483	10.636	11.5486	3.82667	7.74468	3.52381	4.15385	5.95501	2.91586	14.7682	8.26691	3.61938	1.87924	3.61552	9.50602	30.0701	8.13572	11.9747	16.3133	11.9645	4.98301	4.94028	1.51773	11.7423	19.8161	8.81835	20	12.1088	18.4193	1.95078	4.69673	8.28571	7.99005	5.76952	29.8264	13.4119	8.85039	7.59525	8.16177	37.3412	9.05932	6.96133
109.082	7.44779	4.45035	8.4086	1.58648	3.1215	5.26609	1.63023	7.19416	3.591	5.80208	2.68	7.68085	1.17619	3.19098	6.85486	3.25728	4.47913	1.30957	1.30397	2.18538	0.802388	2.89157	9.29021	5.44558	5.95862	9.01678	5.60125	1.77909	4.24798	1.6768	4.76632	5.25324	3.02434	5.9826	5.8852	9.54989	1.47409	3.40303	5.61429	3.56133	3.91822	10.5972	7.72539	5.85512	3.34603	4.03064	11.2818	4.20339	5.29834
112.089	9.15	4.7799	8.1879	2.9003	1.3349	2.7952	6.249	3.0733	6.8828	3.4644	3.8882	3.1798	6.992	3.7472	3.0343	6.0333	3.6616	9.2676	3.4514	6.3096	4.3229	2.1497	15.646	6.3836	4.6578	7.5588	16.831	10.727	4.4791	4.7458	1.7698	1.0467	6.3312	1.1146	1.4342	1.1834	46.506	13.71	35.249	17.974	6.5155	3.6452	1.6773	16.569	9.4157	9.8576	9.456	2.4746	5.8315
112.116	9.56928	4.88532	0	1.43417	1.41935	3.03434	1.76977	9.26761	4.3229	3.45139	3.07333	6.99202	0	4.65782	7.55878	3.4644	1.08346	0	1.0467	0	1.33492	2.79518	6.30955	6.03329	6.88276	6.24895	0	2.14967	6.3836	1.18338	2.90034	3.88817	0	3.74718	3.66163	6.33121	1.11464	0	1.57143	1.36906	6.51549	9.85764	9.45596	5.8315	3.64522	0	9.41575	2.47458	0
116.082	14.989	7.66573	7.5017	4.10165	5.86882	2.96996	1.84651	22.4477	7.55186	3.00347	2.42667	10.0904	2.01905	20.366	12.492	2.83333	1.08037	3.73985	1.4467	3.56144	5.21612	1.73494	7.58887	15.0935	18.731	7.01259	10.6013	5.22876	26.0567	3.2766	2.16838	7.32163	1.43258	5.36745	2.10574	4.8121	3.2364	6.10056	5.97143	3.97238	18.3346	11.8125	10.4637	13.4898	7.72142	3.45588	8.95304	2.33051	6.13812
117.093	35.6687	18.9301	15.169	4.57164	8.28172	19.0815	17.6326	53.3843	26.7534	15.4792	10.5333	30.1356	11.8024	12.7215	21.5501	12.7977	13.4142	18.6082	12.4009	8.58792	6.68299	17.3976	31.5369	18.9718	43.6782	22.3077	80.7035	10.3556	18.2682	5.51976	21.7079	18.0129	22.8876	24.7492	21.3958	25.9437	5.99482	8.00958	12.4857	8.23867	15.9033	46.2951	40.5751	21.4488	13.6215	7.27492	30.8591	10.4237	10
118.086	8.46888	27.6797	4.9336	6.73282	8.31505	2.72961	4.15349	27.6046	8.66732	7.96181	1.51333	10.8351	9.48809	23.8886	14.3483	3.6343	1.2813	10.2929	20.3348	3.36759	5.41254	3.07229	26.6034	9.44302	10.9011	11.2154	11.2004	3.63333	19.9119	3.80446	3.13402	15.8826	7.47753	17.3552	2.65861	9.08705	12.2312	14.9138	5.45714	8.00221	13.7522	25.1042	8.67098	18.6031	16.3623	3.55882	9.55663	5.58475	5.87293
119.032	0	0	1.7874	1.12294	1.41075	1.47639	1.16279	3.28068	1.78669	1.5	0	0	1.29762	1.76923	0	3.41748	1.29984	0.902706	0.862555	1.43291	1.17373	1.85542	0	0	0	2.73427	0	1.74052	0	0.975684	1.62543	0	1.44195	0	2.53474	0	0.716321	1.71748	1.88571	1.45746	0	5.64236	0	0	1.4341	0.965686	0	0.983051	1.55801
120.08	1.58835	1.63916	1.4684	0.337851	0.615054	1.76395	0.551163	2.40543	1.41879	1.64236	0.46	1.21543	0.328571	0.801061	1.39913	0.495146	1.64915	0.710718	0.304846	0.322034	0.460299	1.3253	2.35187	1.10755	2.06437	2.64895	1.6263	0.715033	1.44838	0.288754	1.06186	1.6756	0.906367	1.77073	1.20544	1.9448	0.346503	0.727055	1.05714	0.81547	1.30483	4.58681	1.43523	1.48032	1.32605	0.761029	3.10221	1.22034	0.767956
121.087	3.43675	3.26573	1.9435	1.26815	1.34946	2.78541	1.23721	6.43763	2.1409	1.88889	1.23333	3.35638	0.72381	1.88859	2.80987	2.08738	2.19165	0.901145	0.65815	1.28072	0.517612	2.27711	4.71826	2.16517	3.72874	3.36504	3.73069	1.1268	2.26316	1.38095	2.2165	2.23198	2.1573	3.2088	3.53474	4.66985	1.11205	1.24741	1.97143	1.1116	2.04585	6.57986	4.16839	2.54331	2.25109	1.11642	5.81768	1.05085	1.64088
122.096	21.1757	16.0951	69.252	1.14279	35.8226	38.4936	3.98605	35.1066	27.2407	45.2882	7.58667	14.7181	3.39524	8.50398	11.4528	3.50809	40.2272	3.18887	2.28458	1.7214	6.80119	29.0361	34.6808	11.4481	19.2644	63.8028	20.8559	3.22941	11.2895	1.22188	23.4227	23.8863	32.3464	28.0317	29.8459	32.5	1.27396	36.4589	49.0929	37.2884	10.3581	68.1944	21.4223	13.1402	32.3079	44.1875	43.1809	34.161	56.1105
125.097	27.4019	20.4783	3.588	15.2333	5.31398	15.8197	17.3977	29.674	12.2916	10.6944	11.8867	28.125	14.2214	17.2812	32.2264	29.0858	5.72488	13.3413	10.4793	18.2945	7.17373	14.3133	23.6784	24.4123	30.7632	16.4797	27.7035	18.8935	21.0202	15.693	12	15.2283	12.4757	18.8485	16.1239	22.0297	14.6146	4.96409	6.31429	4.81215	21.1115	31.6389	32.8653	25.8835	15.7008	3.20956	30.3039	6.44915	4.22652
128.111	3.18574	1.94685	1.1528	0.815586	0.784946	1.66524	1.03256	3.23038	1.61252	1.25	1.48	3.09043	0.7	1.34217	2.69811	2.04045	0.644513	0.625911	0.577974	1.19491	0.600597	1.56627	2.95647	1.87964	2.9931	2.15385	3.06472	1.10022	1.93421	0.785208	1.35051	1.60351	1.397	2.07574	1.82477	2.7017	0.679404	0.873903	0.978571	0.832044	2.10905	4.97222	3.29534	1.78425	1.38476	0.610294	3.42956	0.872881	1.1326
129.053	0	0	33.362	9.83495	23.9247	24.0644	23.7953	36.161	26.6458	29.1701	0	0	11.1024	17.9894	0	20.1052	54.9521	14.4412	12.4546	8.08086	16.4239	27.9518	0	30.3406	0	38.2406	36.1169	12.0007	23.666	10.0101	0	0	28.6854	0	0	0	9.22927	25.7582	40.1071	27.9525	0	72.8368	0	0	41.9176	20.7316	0	24.0847	33.8066
130.157	10.9679	5.87133	64.651	1.7696	24.4344	7.32618	6.67597	13.4678	6.72211	8.38542	0	9.6516	3.86905	5.38196	8.07402	5.69849	8.10046	5.59157	4.51542	3.22775	2.25433	7.61446	8.85127	6.38668	8.24138	6.78182	7.62213	7.79303	8.34615	1.69301	5.09966	5.67745	8.83333	6.09826	0	0	1.58743	14.004	51.4214	29.8475	8.03883	20.7118	9.11399	0	15.5465	35.4743	12.0994	4.19491	17.7459
131.07	13.2841	6.95804	6.7375	2.44869	3.74409	9.30043	5.01163	14.5704	5.29746	7.79167	4.36667	13.8484	2.19206	5.54111	8.8984	4.98382	6.00773	3.31322	2.99912	2.72775	2.25731	8.10843	15.0931	8.0589	10.0322	12.4839	10.142	2.91699	7.84143	3.4691	5.71821	7.1488	8.38951	10.8915	7.65861	11.0839	3.23899	3.62091	5.83571	3.60995	6.98637	24.7986	11.2254	9.10866	6.95815	3.19485	14.0193	5.14407	4.34254
134.095	3.83333	2.73566	3.1894	0.886254	1.67097	3.18455	1.03256	3.36117	1.85714	2.25347	0.92	3.68351	0.583333	1.76127	2.69086	1.21197	2.09428	0.859001	0.875771	0.650424	0.520597	2.31325	4.52721	2.30602	2.81839	4.02937	2.72025	0.664052	2.16397	1.08612	1.91065	2.25786	1.59176	3.16581	2.41692	4.5138	0.683938	1.46768	2.77857	1.42431	2.54151	6.07986	3.57772	2.74646	1.62836	1.65686	4.8011	1.87288	2.47514
136.112	19.3313	12.3371	65.478	1.94288	25.5527	25.6824	5.04419	30.6157	21.3757	30.3646	0	14.383	3.56667	8.71353	11.4543	5.72438	32.238	4.46618	3.6696	2.65148	4.94289	20.3253	26.3474	11.4383	17.5908	38.3427	23.4551	3.65294	12.4049	1.95947	17.2955	17.5896	24.1142	20.5271	21.2417	24.6157	2.03238	26.767	42.05	29.8331	10.0421	51.4167	19.158	0	17.842	35.2549	30.6989	23.6695	41.4309
139.112	36.5643	19.2308	4.7143	9.85721	5.35376	15.176	13.3791	35.0966	16.1624	20.1354	16.16	28.4335	12.9476	19.8302	29.1364	23.4741	5.64451	9.67534	9.34097	16.6112	9.38567	18.2771	30.2116	24.2881	25.7908	31.1091	24.096	17.3444	29.0719	9.43364	13.0962	16.9002	17.8408	20.3214	14.2054	21.2749	9.76813	5.78053	5.65714	5.61878	25.5911	45.4896	31.785	24.0756	18.8382	3.86397	34.8812	14.5	4.76243
141.092	32.4478	19.1972	5.2226	11.2827	6.98495	25.691	16.3651	32.0644	14.8943	14.3542	13.6667	32.9787	10.7048	16.6101	27.3672	26.4725	7.66615	11.9126	11.3419	16.5858	8.06866	22.7349	33.6602	21.1408	29.6276	23.6601	30.5407	16.3837	22.9332	12.231	12.4983	18.476	16.7135	27.479	16.9909	24.1635	11.1276	6.95371	8.45	6.70829	22.3705	49.8125	30.0648	23.0646	17.4016	4.29412	33.1395	9.82203	6.00552
144.082	15.5723	12.5706	43.013	2.27009	19.6376	24.2403	5.04419	22.3722	16.1898	19.8611	8.16667	14.336	3.16905	8.86207	11.5718	5.23948	26.0556	3.70343	3.40441	2.63771	4.95005	18.6988	20.5441	9.6082	15.6828	24.8727	18.0021	3.65817	11.081	2.20365	12.7457	13.5795	17.1199	17.564	16.0725	21.7038	2.36982	20.6401	34.2286	21.3182	10.772	43.9757	15.3497	10.9764	18.1843	22.8248	20.9406	14	30.6519
148.065	2.79418	1.77063	0	3.72023	0	0	0.893023	2.82897	0.776908	0	0	4.9734	2.35238	16.7215	4.81422	1.09709	0	2.56556	1.7674	1.83051	3.00418	0	2.59976	2.80282	4.36782	1.68252	1.77035	2.2451	20.2348	1.38906	0	2.00092	0	1.91709	0	0	3.56541	1.39266	0	0	7.95539	0	1.94042	6.08661	0	0	0	0	0
148.105	0	0	2.5083	0	1.57312	1.34764	0	0	0	1.12847	0.733333	0	0	0	0	0	0.842349	0	0	0	0	1.16867	0	0	0	0	0	0	0	0	0.920962	0	0.762172	0	1.06949	2.71868	0	0	2.70714	1.24641	0	2.93403	0	0	0.708932	1.1875	2.52762	0.830508	1.75138
148.266	0.292169	0.152448	0.013289	0.196031	0.019355	0.133047	0.406977	0.214286	0.148728	0.173611	0.253333	0.31117	0.161905	0.137931	0.261248	0.503236	0.043277	0.212279	0.180617	0.257415	0.139701	0.180723	0.198307	0.21895	0.31954	0.241958	0.279749	0.354248	0.191296	0.158055	0.14433	0.12939	0.17603	0.151484	0.135952	0.237792	0.169689	0.027135	0.028571	0.01547	0.183395	0.663194	0.349741	0.16063	0.204872	0.014706	0.247238	0.067797	0
150.03	28.5077	19.6517	13.02	8.57051	5.16989	27.6395	11.5233	26.2136	21.8748	21.5278	0	24.4911	9.96429	16.1326	23.6618	20.7319	22.5471	8.52966	6.28282	15.8475	8.32239	22.6988	30.4764	18.4405	31.5211	28.6751	35.1775	14.8712	19.8532	8.48666	19.9244	21.2338	21.5524	25.2801	22.4109	0	8.61636	4.83879	10.3929	5.70976	19.2565	48.728	29.728	0	24.5424	5.53676	33.7919	15.4576	7.48619
151.029	0	0	0.056478	0.533398	0	0.499285	0.96124	0.850101	0.328767	0	0	0	0.392857	0	0	1.11974	0	0.584808	0.518061	0.690325	0.30806	0.542169	0	0	0	0.867133	0	0.852288	0	0.486323	0	0	0.694756	0	0	0	0.479922	0	0	0	0	2.08333	0	0	0.740787	0	0	0	0
153.109	19.3986	12.8434	46.96	7.02226	9.56667	8.96566	15.4907	16.9447	9.94129	7.74653	9.66	18.5532	8.88095	11.183	16.7547	17.021	8.0881	9.82154	7.11013	10.5742	5.5791	7.66265	16.8368	12.4341	21.1011	10.0643	26.476	14.1924	14.4221	7.0689	10.433	9.57579	7.58427	13.7984	11.3565	16.1147	6.64119	14.0415	22.8357	12.2464	13.8265	20.2778	21.6736	13.5701	8.84073	22.223	20.8522	4.35593	40.9116
156.085	3.00703	0	3.2591	0.769603	1.49893	1.81545	1.11395	3.09759	1.67515	1.47222	1.80667	3.27394	0.67619	2.84881	2.64731	1.55502	2.07264	1.03486	0	1.03178	0.89194	1.54217	3.58887	2.3137	2.88506	2.5035	2.72651	0.990196	3.07996	0.781155	1.60481	2.68022	1.30899	2.44729	2.11782	3.98408	0.962435	2.12131	2.65	1.72265	2.66543	4.89931	2.92487	2.75591	1.41974	1.58578	4.88674	1.14407	2.25414
158.019	1.00803	1.07832	0	0.448209	0	0.905579	0.467442	0.747485	0.365949	0.170139	0	0.893617	0.447619	1.67374	0.834543	1.14563	0.214838	0.288415	0.358003	0.518008	0.311642	0.228916	0	0.590269	0.772414	0.501166	0	0.656863	1.88192	0.346505	0	0	0.179775	0	0	0	0.336788	0	0	0	0.980173	0.972222	1.17444	0	0.221736	0	0	0.152542	0
158.095	0	0	0	2.37415	10.9054	10.4721	5.64884	14.4547	9.5773	11.1354	0	0	5.22381	5.70557	0	6.07282	13.5008	4.65088	3.42996	3.0678	3.93552	8.76305	0	0	0	12.6545	0	3.99216	7.97672	2.20365	0	0	12.1217	0	0	0	2.95855	11.0271	0	11.7238	0	23.6875	0	0	9.44347	11.924	0	8.17797	0
159.153	0	0	1.0498	0	0.975269	1.41631	0	0	0.837573	1.23264	0	0	0	0	0	2.01402	0.667697	0	0	0	0.616119	1.44578	0	0	0	0	0	0	0	0.784195	0	0	0	0	0	0	0	0.899441	1.63571	1.08729	0	3.38889	0	0	1.14241	0.843137	0	0	0.955801
161.081	13.992	9.7007	4.7674	3.84947	3.40323	8.71245	5.97674	10.9638	4.99413	8.79861	7.94667	14.6303	2.82381	5.74801	11.9666	7.00809	3.7558	3.97451	3.72511	4.9089	2.08836	8.19277	16.4111	9.40973	11.292	12.3944	11.8894	5.32288	7.99393	5.0689	8.189	9.45102	6.11611	12.8639	10.426	15.7176	5.81282	3.20351	4.02143	3.00773	7.78563	22.2708	13.2876	10.9969	5.81449	2.93015	16.0773	6.22034	3.9116
162.112	26.503	47.5175	11.817	37.8732	24.0527	15.7897	10.3674	28.6502	12.8219	25.4792	2.4	15.5559	30.15	95.0318	10.9666	3.39806	2.08192	27.0453	25.022	4.03284	13.329	2.20482	37.6324	15.0333	24.8207	16.8643	27.2881	9.2817	11.2571	4.69402	3.43986	54.8364	30.495	55.1013	3.58006	36.5955	22.0706	26.5211	9.12143	13.3691	26.1347	20.4201	11.1736	22.4709	40.4859	6.21936	7.68785	6.22034	11.4751
162.211	0.84739	0.26387	0	0.182962	0	0.188841	1.15814	0.196177	0.072407	0.038194	0	0.417553	0.214286	0.084881	0.918723	0.561489	0.139104	0.699271	0.291336	0.540254	0.176716	0.120482	0.37243	1.29919	0.960153	0.113287	2.93737	0.751634	0.148448	0.156028	0.312715	0.235367	0.174157	0.311157	0.749245	0	0.148316	0	0	0	0.14085	0.347222	0.644214	0.744882	0.176764	0	0.464088	0.033898	0
164.139	5.20381	4.70489	14.831	0.830106	5.15591	11.2532	1.90233	9.28638	6.20939	13.7708	0	4.38298	1.06191	2.89302	4.15965	2.25566	7.45595	1.70083	1.14567	1.15254	1.21373	7.74699	7.31076	3.26334	5.78774	16.0378	6.15171	1.63159	3.84177	0.734549	5.24399	5.16543	7.86517	5.94166	5.96677	0	0.739637	5.4166	11.0214	5.85967	3.49938	18.6898	6.23316	0	13.0075	6.91054	9.76427	9.98305	9.14365
166.143	13.4568	8.84475	19.472	4.30752	8.1172	15.6609	6.65969	14.0956	13.0391	15.7882	5.38667	10.4362	3.76905	6.3687	10.1877	10.0955	20.3833	4.52289	3.27048	6.1536	4.53194	13.747	15.8775	9.74904	13.108	18.4392	17.1962	6.67647	8.33907	3.7977	10.2887	11.3007	14.3802	11.6469	12.4743	13.242	3.33096	7.15243	14.7214	8.33591	7.84634	29.7882	13.4275	9.07717	13.9906	9.9902	18.4392	10.6695	12.547
168.122	1.92269	1.46713	11.226	0.49274	6.31828	3.87554	0.84186	3.22636	1.88845	3.17014	1.45333	2.05231	0.516667	0.718833	1.63135	0.998382	4.13447	0.723899	0.474009	0.376059	0.507463	3.0241	2.76058	1.3073	1.73333	4.15524	2.14196	0.736601	1.01822	0.349544	1.84536	1.56469	3.29026	2.42784	2.53474	4.01699	0.367228	4.75898	11.3857	5.50166	0.919455	8.82292	1.98964	1.42047	3.38101	5.41912	4.23481	2.15254	7.29834
170.115	3.80622	2.75105	4.7542	1.68199	3.03656	3.6824	1.8907	5.56439	1.34051	2.05208	1.97333	5.50266	1.1	1.65252	4.4209	2.69256	1.4915	1.19823	1.16212	1.48941	0.779104	2.63855	3.74123	3.35852	4.08659	3.08252	4.65136	1.64967	2.75439	1.51874	1.94845	1.95841	10.3015	2.69464	2.70091	4.9172	1.19149	1.92737	5.3	2.61878	2.28625	7.88194	3.91451	3.56693	2.92567	2.16095	4.44245	1.48305	1.99447
172.109	14.6275	9.44056	14.415	4.86915	8.74516	10.9957	5.23954	13.2163	7.8591	7.94792	8.82	13.0904	3.82143	7.34218	12.9086	8.82201	7.53014	4.54526	3.58326	4.57839	3.76716	9.24096	14.2559	10.4648	12.4215	11.3035	12.3612	5.67495	10.168	3.62107	8.40206	8.49538	7.74157	10.6018	12.0453	16.5021	2.95531	9.06145	12.8357	8.51934	8.86865	23.4097	14.7746	10.1669	9.03498	7.67892	15.8232	5.61017	9.34807
173.083	0	0	7.6445	3.15392	5.00645	0	0	9.94567	4.75343	5.8125	0	0	4.38095	5.1565	0	0	8.98763	3.55983	2.54626	0	2.55701	0	0	7.03457	11.6069	7.95804	12.1712	4.70523	7.40688	0	0	6.33641	6.20412	8.58547	0	0	2.90091	5.06305	13.2929	6.39779	7.10037	16.2118	0	7.55748	8.4847	4.19608	0	4.99153	6.45304
176.12	2.23092	1.42098	4.2259	0.601162	3.27634	1.54077	0.852713	2.07914	0.835616	1.07292	1.39333	2.15692	0.409524	1.07692	1.98549	1.00162	0.760433	0.579605	0.451101	0.669492	0.395224	0.987952	2.68803	1.44558	2.07356	1.66294	2.20668	0.70719	1.66599	0.524823	1.37801	1.39279	1.0824	2.06755	1.73414	3.43312	0.430699	2.59697	4.70714	2.56796	1.41512	3.80903	2.09326	1.56063	1.10431	2.06618	3.25553	0.898305	3.14365
178.076	5.16767	2.72168	1.1196	1.86141	0	1.72961	2.58837	17.163	3.36008	8.13889	3.28667	4.3883	1.75397	2.67374	4.5283	4.42557	1.17002	1.55133	1.41733	2.43291	1.35065	1.37349	3.97219	3.06402	4.56552	10.6224	4.5929	3.21264	3.56984	1.63323	2.0756	2.22643	1.66105	2.72262	2.32326	3.91507	1.4307	0	0	0	3.17472	5.42708	5.35492	2.99213	1.85634	0	4.1326	5.26271	0
179.104	11.4548	5.86014	2.3654	4.26573	2.56667	4.30472	6.01395	8.1006	3.58121	3.26389	5.78	10.4388	4.77619	5.74536	8.418	8.6343	2.58114	3.31061	2.53568	4.94491	2.86209	4.19277	11.8742	8.01024	9.51954	4.97902	10.405	5.66405	8.46053	4.75887	5.80756	6.05638	3.96816	7.76152	5.84592	9.83758	4.48122	2.90423	3.14286	2.61436	7.50062	13.7292	11.5389	7.04252	3.84697	1.82966	11.3412	2.25424	3.38674
180.159	11.3886	9.30909	41.419	3.20765	16.3645	14.5322	6.93954	18.0091	13.2368	17.6076	5.32667	9.65425	3.73571	4.92573	9.20174	9.52265	32.2478	5.76015	4.32071	4.49682	3.83105	13.253	16.0653	7.73496	11.8184	20.1888	16.5637	5.39739	6.73684	2.64809	11.3127	10.2431	15.8895	12.7932	16.6918	15.9406	2.23381	15.1628	36.9571	16.8762	5.68649	30.5914	12.7539	8.06929	17.7283	18.5074	17.3936	9.88136	23.5028
183.097	14.5847	8.55944	3.3721	3.45499	3.18495	7.45064	5.99535	12.4869	5.76517	5.53125	8.60667	14.6995	3.66905	7.43501	12.9376	7.55663	2.59196	3.82986	3.13656	4.70339	2.42508	6.37349	14.5901	9.74904	12.3471	10.0336	12.1816	5.45294	10.5192	3.49747	6.47423	7.73475	6.92135	10.9724	7.66767	12.7134	3.20164	3.74302	4.62143	3.5547	10.2144	20.559	14.7461	9.7811	7.63211	2.15074	15.366	4.15254	3.1547
186.145	12.0723	14.2084	11.691	12.2599	17.5505	11.1974	6.96047	29.0986	4.67123	5.94444	6.59333	41.5824	3.38571	7.54907	25.926	16.1489	20.0201	5.2846	5.89134	7.10275	2.65433	8.20482	14.3579	21.8707	11.469	8.42424	15.2255	5.33072	9.77834	9.13374	5.81787	6.92699	8.75094	9.67963	14.1178	22.379	6.22863	8.03352	17.9643	7.62762	6.52788	20.5347	12.4819	22.5181	10.7164	6.58333	14.75	3.85593	8.54696
188.138	2.43173	1.8014	3.7475	0.786544	2.77419	2.37339	0.825581	3.10765	1.07241	1.23611	1.39333	2.57713	0.459524	1.11936	2.22787	1.47735	1.18702	0.619147	0.488106	0.836864	0.449552	1.49398	3.61064	1.94366	2.04138	2.2	2.46347	0.802614	1.8249	0.732523	1.26804	1.60351	1.57491	2.23542	1.96979	3.42781	0.495466	2.38069	4.04286	2.98122	1.47584	5.54514	2.66839	1.92598	0	2.80024	4.01842	0.923729	2.9558
189.11	14.8534	8.68811	12.764	3.54598	8.46559	10.7296	5.41163	14.5	8.30724	8.09375	7.94	13.1729	4.36667	7.67905	12.3324	8.79773	5.92117	4.06191	3.35066	4.7447	3.27403	10.7349	15.3615	9.0717	13.4483	13.0308	12.8225	6.14967	10.1194	3.28369	7.45017	9.14603	9.01311	12.3112	9.93958	13.7739	2.96179	9.751	12.7429	8.58011	9.27138	27.6389	15.4534	9.14331	10.3412	7.30637	15.6865	5.77966	9.44751
191.102	10.4137	8.50629	0	12.3824	5.03548	4.46352	7.29535	14.0503	3.17612	3.31944	4.82	30.3378	4.4	8.687	15.8462	13.1942	17.9923	4.08845	5.03084	7.45127	3.0394	4.0241	10.6082	18.3611	7.94713	5.42518	9.70564	6.68235	9.97267	8.8926	3.80069	5.29945	5.93071	6.7697	5.49849	10.7558	7.36723	3.43336	5.32857	3.45193	7.69393	14.4653	11.1425	13.5843	8.79325	2.02206	8.76151	3.5678	3.87293
193.139	5.14056	3.71049	7.5714	1.60503	2.61075	5.34335	2.91395	6.32394	2.53229	3.73611	3.56667	4.57713	1.93571	2.42971	3.98113	3.55825	3.6847	1.8975	1.38414	1.90042	1.21672	4.21687	6.91898	4.09774	4.96092	5.0979	6.19415	2.48889	3.66194	1.6231	4.13058	4.04529	3.43633	5.10645	4.72508	7.82484	1.40803	2.72067	6.12143	2.70276	3.20446	12.8576	5.68135	4.22047	4.27483	3.17279	7.49309	2.77119	5.34254
197.12	0	0	0	1.18732	1.86129	0	2.18605	0	0	0	0	0	0	0	4.31543	2.77994	1.35703	1.36264	1.0232	1.66843	0.872836	0	0	3.3726	4.62069	0	5.62839	1.87473	0	1.28268	0	0	0	0	2.93656	0	1.13018	1.95291	2.52143	1.82873	0	0	0	3.49291	0	1.23529	0	0	1.72928
201.113	0	1.98042	0	0.946273	2.41505	0	1.90465	3.31489	1.27984	1.70139	0	3.36968	1.44762	2.04509	0	1.79612	1.35858	0.892473	0.753304	1.08051	0.957015	0	3.77025	2.35083	3.10115	2.45734	2.88309	1.08954	3.18725	0.888551	1.93127	2.22736	0	3.27431	0	0	0.968912	2.43336	2.22381	1.71271	2.5886	6.07292	3.47668	2.40787	4.18926	1.0674	0	1.19491	3.87293
202.173	1.76908	1.36131	4.2957	0	3.78208	1.74249	0.569767	1.72133	0.708415	1.77431	0.86	2.21543	0.252381	1.1618	1.50508	0.716828	2.72952	0.383455	0.293392	0.316031	0.227463	1.93976	2.6844	1.0717	1.57471	1.8	1.73486	0.363399	1.65553	0	1.87629	1.35028	2.03745	1.97544	1.25982	2.362	0	3.06784	7.05714	3.51271	1.20198	4.83681	2.09585	1.14488	2.40912	2.32598	3.00276	1.20339	3.37017
204.151	9.03614	4.94126	14	11.4166	9.88387	6.3691	3.14264	12.3545	4.38487	8.11806	2.94667	6.98138	0	20.4748	6.79826	4.55178	4.38949	3.25269	2.35184	2.58404	1.36597	4.54217	14.7763	4.91805	7.44215	6.01119	15.7042	5.45163	6.78543	1.95745	3.79381	9.08749	9.81086	4.95667	5.38167	8.07856	4.72021	8.16494	13.95	9.32044	3.70384	13.3194	6.32038	5.67433	5.36352	7.61765	7.59761	3.07627	9.40884
207.111	9.74096	7.08671	3.1728	6.83495	0	7.54936	7.5	13.5614	4.29159	5.97222	3.59333	15.617	4.12857	7.13793	12.3803	7.41424	4.23648	4.68574	3.92687	4.58016	2.85015	7.14458	9.73317	10.1767	9.75172	9.17902	9.46764	5.85163	9.60189	4.78521	4.17869	5.81423	7.90449	7.93245	4.17523	8.02909	4.73057	3.4166	4.6	2.89392	7.53036	22.4155	10.6865	9.84252	9.4085	1.9473	9.02072	4.33898	3.22099
209.128	8.47189	4.88112	3.4452	3.49855	2.8	6.59657	4.91395	8.26056	3.76125	4.08681	4.30667	6.7367	2.86429	4.3183	7.3643	6.05016	3.85162	3.07648	2.75066	3.52225	2.01512	5.25301	8.01572	6.1306	7.39157	6.48811	7.73904	4.53987	5.84008	3.17731	4.27491	4.95749	5.13858	6.99284	4.58912	7.26433	2.46308	3.43575	4.47143	3.5337	5.18092	14.3542	10.0674	5.91496	5.17801	2.18995	9.78177	2.61864	4.30387
211.14	8.96084	5.07692	3.9003	3.3122	3.26129	8.43348	4.14186	8.94266	4.28571	5.04514	4.21333	5.74468	2.80952	3.73033	6.7852	6.07767	2.73055	2.92508	2.46784	3.4322	1.90388	6.66265	8.70012	5.94878	6.31724	6.61678	7.06263	4.15882	5.60526	3.25633	3.98282	4.60444	5.32397	6.32856	4.51662	6.81316	2.39508	3.28492	4.09286	3.20442	4.67782	16.6215	9.40155	5.67402	7.03498	2.33578	8.94107	3.68644	3.35912
212.09	9.2741	3.55525	18.169	0.870765	12.2247	7.15451	5.93023	5.49765	2.28767	3.30903	1.86667	4.72606	0.909524	0.925729	7.4688	2.23463	4.61978	3.93306	1.73744	1.73623	1.23642	4	9.60822	11.6718	8.72337	4.66294	24.4029	3.05011	1.38563	0.82506	5.82131	6.59242	4.103	7.01638	9.93656	6.56263	0.562824	10.9029	19.1571	10.7425	1.3197	12.0764	7.63212	7.49134	6.9644	10.7145	9.00967	2.40678	14.3094
216.16	17.1406	11.4224	76.013	2.18829	44.0591	22.3262	3.81628	29.0235	13.5042	17.3889	9.24667	12.3918	2.82857	8.17065	12.6618	6.36893	10.4338	3.10787	2.7163	2.48623	3.83045	18.6627	18.0326	10.7183	12.8322	24.3706	17.1232	3.47908	10.7325	2.14894	12.1615	12.9519	45.7403	15.6162	13.8218	18.0414	1.82642	34.0471	71.2714	44.5735	9.47708	42.5961	16.7202	10.7874	14.0737	43.7145	20.5373	12.8136	39.2597
217.045	0	30.9343	8.5083	28.4092	11.0441	17.3863	102.628	23.9705	17.4618	10.434	0	0	30.8548	0	50.9332	0	47.7372	60.5205	47.0238	36.9269	34.7558	10.5301	0	113.659	0	16.3739	134.932	64.732	0	22.2242	0	33.4566	20.7772	0	41.4914	0	19.2681	16.3107	15.8714	14.9083	0	33.2558	0	0	41.1143	10.2978	43.8854	14.9407	20.4862
218.114	0	0	0	0	0	3.09013	1.60232	4.65091	2.33464	2.46181	0	0	1.46667	0	0	2.90615	1.68934	1.2539	1.34185	1.49576	1.17851	3	0	0	0	4.02238	0	0.927451	0	1.75887	0	0	3.45131	0	0	0	0	0	0	0	0	9.34028	0	0	2.3554	0	0	1.5	0
221.146	4.7992	2.43497	1.5548	1.39835	1.53333	2.62661	2.27674	3.41046	1.70254	1.53472	2.32667	3.78192	1.29524	1.80106	3.22787	2.52427	1.49614	1.70881	1.32071	1.77648	0.936119	2.61446	4.36195	3.37431	3.37471	2.42517	3.58246	1.84967	3.26316	1.56535	2.15464	2.48336	1.6573	2.59058	1.77039	3.69745	1.31347	1.61772	2.29286	1.60553	2.71499	7.77083	4.40328	2.50709	2.53529	1.01471	4.73757	1.35593	1.70166
224.099	8.9421	4.84289	6.0631	3.08132	4.18351	5.79828	5.47209	20.9732	8.86106	13.2743	4.79333	6.65692	3.03889	3.39257	6.24819	7.15965	3.78671	4.26535	2.98385	4.33792	2.44	4.44578	8.56268	6.16261	7.0046	13.814	8.86778	4.89804	5.06478	3.14691	4.04925	4.86784	3.41011	5.14637	4.12387	5.76221	2.96826	4.35036	5.77857	3.88177	4.62825	11.0891	7.62263	5.41417	5.5482	3.19608	8.09945	10.1271	4.81768
224.18	0	0	3.6777	0.182155	1.25161	0.519313	0.316279	0.691147	0.39726	0.590278	0	0	0.171429	0	0	0.386731	0.862442	0.259799	0	0.191737	0.167761	0.361446	0	0	0	0.613054	0.686848	0	0	0.177305	0	0.414664	0.411985	0	0	0	0.161917	1.05241	3.10714	1.23094	0	1.44444	0	0	0.458463	1.46283	0	0.338983	1.97238
227.177	8.44578	4.7021	3.8051	3.51694	0	4.6867	5.35581	7.14185	4.35812	3.13542	4.84667	7.75	2.92143	5.13793	9.07547	7.94822	2.0304	3.43965	2.95066	3.97775	2.48955	4.33735	8.18259	6.58131	9.34483	5.13007	10.4906	6.08562	6.58097	3.17595	4.2921	3.99969	0	5.88843	4.49849	7.90127	2.46956	0	0	2.87956	5.84097	11.8368	10.8955	7.42677	0	2.24387	8.86326	0	2.71271
229.142	5.90361	3.50909	5.2359	2.37173	4.41398	3.63519	2.78372	6.56271	2.80235	2.97569	3.39333	6.19947	2.26905	4.14058	5.58926	4.98705	3.42658	2.40062	1.86784	2.58898	2.4	3.6506	7.10883	4.53265	6.04368	5.00559	6.4572	3.21373	4.76113	2.02128	3.24399	3.83549	3.00374	5.15558	3.55589	6.37898	1.98964	5.19314	6.09286	4.70866	4.59603	10.3715	6.95337	4.24882	3.59775	3.5527	7.40884	2.14407	4.38122
232.166	30.7129	16.8056	0	5.03437	27.4441	24.5923	7.17907	28.7153	16.8787	16.8194	14.58	19.8617	6.10714	14.9098	20.6589	15.4838	15.3256	8.30975	6.79383	6.26165	7.3797	18.8916	26.7981	14.2868	22.7402	22.235	25.2129	9.26994	21.251	4.29889	14.1306	15.2763	16.3558	20.7857	21.2719	27.2609	5.03368	31.4222	35.6357	28.3116	14.4981	40.6597	25.7565	16.1213	19.1206	25.672	27.0111	10.6695	30.5083
233.021	6.38454	4.22657	2.6279	2.4971	4.39785	1.19313	2.43411	7.91549	1.53164	1.58102	0	4.47074	1.5881	5.63926	9.6328	1.58091	1.38331	5.52497	3.44581	1.05897	2.42985	0.120482	4.2499	14.8067	17.1425	2.91329	21.4516	3.37473	6.6751	0.781155	0.986254	5.84381	1.32397	5.6653	0.83585	0	2.35946	5.28492	3.08333	2.99042	4.95952	4.49306	4.29879	12.5622	6.64314	1.57475	0	0.491525	6.81031
233.079	0	0	3.9435	0.441432	3.95591	0.609442	0	1.39537	1.44618	0.975695	0	0	0.390476	0.35809	0	0.351132	3.25193	0.498959	0	0	0.567164	0.481927	0	0	0	1.0965	0	0.469935	0.656883	0	0	0.88817	1.397	0	0	0	0	3.09258	4.55714	2.75028	0	3.19444	0.507772	0	3.95003	1.78064	0	1.17797	2.20994
234.134	0	0	57.063	14.8272	39.4194	21.7911	23.1806	25.7284	19.7208	17.2674	0	0	10.6	9.55438	0	20.5631	26.4853	15.9938	13.1915	10.4735	11.2788	18.6747	0	0	22.9839	20.5026	34.7975	15.8856	12.83	13.692	0	19.1654	16.4176	0	0	0	9.80376	38.9242	63.6405	37.5724	0	41.1956	0	0	18.0968	37.8284	0	11.5254	46.7238
237.143	15.4307	9.76084	11.927	4.1423	12.5925	9.53219	24.0093	16.6982	9.08806	8.10417	11.2467	15.8245	6.08333	11.9682	16.6473	7.86246	12.4111	18.1623	8.37533	7.18891	5.8209	5.38554	16.9831	19.0064	15.6713	13.6545	25.9019	10.1329	14.003	3.90983	8.80412	9.73105	9.03745	12.2313	14.6616	13.4289	3.17746	18.3767	17.75	18.337	13.8253	23.3924	18.2927	15.2236	8.29482	13.4694	19.6593	10.7712	20.1215
239.09	0	0	15.709	11.9497	11.8462	4.70386	17.6395	9.40543	7.67906	7.15278	0	0	9.07698	0	0	15.5485	27.238	11.9504	8.78473	8.22316	10.4111	6.37349	0	0	0	8.58042	0	11.2895	0	9.20061	0	0	9.66479	0	0	0	8.43718	16.9207	29.1214	17.5772	0	19.559	0	0	11.001	13.3113	0	8	23.0792
241.181	3.75703	1.81259	0	1.29719	0	0	2.0814	2.57948	1.27789	1.375	2.17333	2.56649	1.17619	1.38461	2.86357	2.45146	1.37403	1.40115	0.962115	1.70233	0.801194	1.77108	3.01572	2.17414	2.44828	2	2.881	1.60327	2.14474	1.38197	1.30928	1.55453	1.38077	2.16479	1.57502	2.82378	1.1237	0	0	0	1.93928	5.80903	3.25216	1.80945	2.00437	0	3.60175	1.19491	0
243.176	2.54819	1.53706	0	0.619071	0.737634	1.38484	0.983721	1.57143	0.675147	1.54167	1.3	1.95745	0.564286	1.55172	2.08418	1.25243	1.04637	0.65418	0.548018	0.654661	0.435224	1.37349	2.71342	1.48784	2.07816	1.5021	2.17745	0.86732	2.34211	0.613982	1.811	1.39002	1.32022	1.88536	1.00604	1.66242	0.462435	0	1.85714	0.931492	1.99504	4.12847	3.02332	1.57323	2.09411	0.574755	3.31906	0.762712	0
244.194	1.19779	0.804196	3.0233	0.561794	2.06667	0.957082	0.946512	1.27666	0.624266	0.614583	0.86	1.0266	0.397619	0.67374	1.209	0.860303	1.47038	0.590877	0.387078	0.573093	0.438209	1.63855	1.2769	0.948783	1.15862	0.822378	1.26583	0.753595	0.892375	0.466059	0.924399	0.711029	1.64856	1.11566	0.951662	1.53609	0.296632	1.55946	3.61429	1.83094	0.710037	4.23264	1.34456	0.872441	1.70643	1.50858	1.67403	0.516949	1.69061
245.08	10.8896	0	10.841	10.8475	8.37563	2.33906	17.1217	35.5986	10.3633	19.0475	0	0	11.3738	10.0557	0	15.5086	16.456	8.48925	9.47107	9.51377	10.6834	2.68675	0	0	9.8046	24.6434	12.618	16.4229	10.776	8.54509	0	0	5.76342	0	0	0	6.99029	12.3932	15.2976	11.4324	10.2325	13.3785	13.6762	0	6.60108	8.45466	0	23.2203	16.4991
247.18	7.56626	4.40559	12.834	1.91433	6.71756	4.60086	2.81163	5.80885	4.65753	3.05556	4.36667	5.39628	2.12619	3.10875	5.373	5.41262	5.44101	2.85848	2.01322	2.32733	2.06587	3.3012	7.29504	4.72471	5.54023	4.76504	6.69102	3.06732	4.33907	1.95238	3.82818	4.21442	3.42697	4.68987	5.21148	6.93949	1.67228	7.13328	8.87143	6.38232	3.86121	10.8785	6.20984	4.16693	4.406	5.99142	7.4779	2.4322	6.46777
248.186	15.6938	8.75245	81.578	3.07728	45.7882	21.7682	6.24884	20.7354	17.7926	19.1458	9.12667	11.1995	4.1619	6.61008	12.2496	9.87541	17.3308	5.21713	4.08723	3.75	4.91781	20.3855	14.5683	7.93982	13.9908	19.6867	15.5658	6.66863	9.29555	2.7386	10.4021	9.5915	12.0412	14.1341	16.4622	17.6667	2.07772	45.7119	76.3214	47.7934	7.8513	34.7396	17.3212	8.53386	19.1799	50.3284	18.1192	11.9661	59.9669
250.191	2.94478	1.77622	5.3987	0.979671	2.46452	1.40343	1.4093	1.94266	1.36204	1	1.80667	2.60372	1.21746	1.3687	1.92017	2.64078	1.65791	1.18332	0.792952	1.23835	0.825672	1.36145	2.90246	1.96799	2.49655	1.93986	3.08142	1.49216	1.70142	0.970618	1.59106	1.54806	1.59738	1.94268	1.54985	2.80467	0.829663	2.36978	4.02857	2.13702	1.54895	4.625	2.77202	2.00157	1.35853	2.16299	3.19843	0.677966	3.39227
251.182	11.2018	5.71049	6.7674	4.63101	2.80538	5.08011	6.06279	7.52616	4.23679	4.22569	6.31333	8.33777	4.42857	5.56233	8.65457	9.28479	5.16126	3.68141	3.52863	5.11229	2.98428	4.6506	8.67594	6.72727	7.31494	6.23776	8.28601	6.86732	7.9919	4.31814	4.76976	4.91959	3.95131	5.90276	5.08761	8.85138	3.28886	2.72386	5.05476	2.74033	6.81289	13.184	10.2953	5.99055	4.91818	3.10539	9.44199	3.0339	3.28729
253.142	38.5904	20.835	65.99	15.5862	40.3333	19.2704	23.7426	37.2384	30.5029	23.3854	25.76	35.3697	21.0952	35.2944	28.3556	35.945	69.0835	22.4719	18.2943	18.3157	25.489	21.3253	38.549	34.977	31.9977	31.7664	37.8372	25.9026	37.6822	12.6109	21.6529	22.6128	32.5131	23.4309	24.8459	27.6518	14.9728	60.0487	71.6643	57.4597	33.7794	62.4444	40.0492	29.0488	40.6658	50.3284	35.3895	25.8051	79.0663
254.209	0	0	2.1993	0	1.92258	1.40343	0	2.12575	0.688845	0.684028	0	0	0.638095	0	0	0	1.21844	0	0	0	0.49194	0	0	0	0	0	0	0	0	0	0	0	1.41199	0	0	0	0	1.31125	2.52857	1.11823	0	3.62847	0	0	2.53966	1.01103	0	0.415254	1.10497
255.091	4.18876	0	13.402	3.93901	12.0258	0.995708	1.08992	7.80785	3.68102	2.70486	0	0	1.86429	6.45358	5.48331	1.86893	1.9289	2.81148	1.74949	0.919138	2.66269	0.228916	3.02298	0	7.85287	3.44196	4.43006	1.87124	9.72571	1.1925	0	0	1.66729	3.84783	0	0	4.21762	13.4227	11.45	8.96759	0	6.21991	3.53886	0	8.52759	5.38113	0	0.90678	18.0829
255.141	12.2299	13.9044	22.692	4.22459	39.1043	3.11445	0	29.4681	10.1115	7.47222	0	16.6454	5.21905	30.1972	13.2293	3.60194	3.81762	3.34547	2.83436	2.04449	4.76537	1.24096	12.8053	17.0551	25.0115	12.6923	12.3612	3.84967	32.7848	1.692	3.72852	17.9051	5.49064	10.7236	0	7.78662	4.79728	42.406	22.85	26.5831	31.7869	19.3889	8.80829	20.0976	14.4476	14.8623	12.1133	3.38983	34.7348
257.164	2.52309	1.37343	4.0122	0.966118	3.20968	1.25322	1.48837	2.60161	1.02544	1.17708	1.82667	2.44149	0.838095	2.11936	2.21625	1.64887	1.1932	1.05307	0.852863	1.00212	0.712836	0.879518	2.32406	1.92318	2.31034	1.61399	2.25261	1.39673	2.70344	0.824721	1.42955	1.46303	1.07116	1.5998	1.14804	2.45648	0.746114	3.60255	4.48571	2.74586	2.41884	3.27083	2.5829	2.04409	1.56028	2.45466	2.97698	1.05932	4.22099
259.095	0	0	0	1.14134	0	0.682403	7.84419	1.12274	0.461187	0.434028	0	0	1.69286	1.19363	0	1.72168	1.46832	4.02445	2.70661	1.38665	1.98269	1.0241	0	0	0	1.5697	5.28114	3.41372	0	0.878419	0	0	1.00749	0	0	0	0.71006	0	0	0	0	2.44676	0	0	1.97793	0	0	0.5	0.837937
260.194	20.5572	14.6951	30.15	9.20781	21.3505	18.3419	11.7349	22.0704	15.0652	14.2674	13.2933	17.6383	9.15	10.9045	17.2235	20.0858	22.8532	12.2875	10.726	9.50636	8.93313	14.3614	21.8186	15.1707	18.492	16.2168	22.2463	13.1686	15.1771	7.37589	11.921	13.6186	13.0206	15.2675	17.5498	21.7017	7.33031	22.8611	34.031	21.5193	12.6679	31.5833	19.2098	13.6992	14.7589	20.5686	20.576	10.1949	23.3094
261.057	1.58333	1.32401	3.0797	1.86931	4.89749	0.39485	0.703101	18.5674	2.96477	5.20139	0	1.99911	1.34048	3.77719	2.26415	0.854369	0.645543	0.968262	0.932159	0.478814	1.30149	0.120482	1.53728	2.15749	3.88582	6.33706	2.26722	1.33638	5.02328	0.604863	0	1.55638	0.445693	1.49437	0	0	1.54469	5.23677	2.87143	2.8884	3.58736	2.45486	1.8981	0	2.61295	1.36029	1.58564	1.99152	5.26519
263.054	0	0	0	0.19587	0	0.145923	0.239535	0.734406	0.136986	0.131944	0	0	0.178571	0	0	0.242719	0	0.208116	0.195595	0.173729	0.134726	0.072289	0	0.408024	0	0.26993	0.423104	0.307625	0	0	0	0	0	0	0	0	0	0.190742	0	0	0	0	0	0	0	0	0	0.101695	0
263.207	9.3243	6.37483	44.048	2.93401	21.5297	8.18884	5.83256	10.4943	8.69863	7.41319	6.54	7.10106	3.85	3.98939	7.10692	7.28641	14.0495	5.07666	3.66608	3.89619	3.81672	6.36145	9.61669	6.81562	7.04138	9.21678	10.1294	4.83791	5.85729	2.66667	6.56014	6.30407	5.65168	6.77277	8.7432	11.0881	2.1671	21.257	38.5786	23.4398	4.886	18.4329	9.6399	5.06457	7.21736	26.5564	10.4517	5.16102	30.477
265.177	4.61245	2.86014	2.3156	0	1.69785	2.17597	2.83256	2.60765	1.83366	1.85069	2.54667	4.20479	1.86905	1.96552	3.38607	3.3576	1.99691	1.88502	1.64934	1.99364	1.49512	1.62651	4.40266	3.33291	3.32184	2.51329	4.01879	2.67843	3.17611	1.5309	1.88316	2.15342	1.71348	2.45445	2.00906	3.78875	1.27202	1.8747	2.47143	1.51713	2.829	4.74306	4.34197	2.62047	2.21799	1.10172	4.8605	1.27966	1.54696
268.163	12.5171	6.83916	29.9	5.28848	12.8237	5.07296	8.65814	10.0634	8.18787	6.52083	9.04	11.9335	7.04048	9.63395	9.66909	9.6877	26.3369	6.45231	6.56212	5.07839	7.75204	4.72289	12.3615	11.7004	9.35862	9.23263	11.9325	9.4	11.7692	4.1459	7.17869	6.61553	8.78277	7.37052	9.53172	9.99257	3.52526	19.1524	26.9714	19.9823	9.25898	22.434	12.7124	8.31339	9.85946	18.5294	11.1133	8.33898	28.7514
269.123	8.63019	5.78881	25.694	3.86931	29.7753	3.38627	0	17.0127	9.84149	7.38194	0	9.05319	3.55159	16.7321	10.9836	2.53398	3.57805	3.10354	2.89515	0	3.74388	0	6.80532	8.1959	15.8483	7.13846	8.05846	3.36078	22.1103	1.48835	1.6701	6.99137	3.68914	8.28762	0	4.60616	3.48446	36.4602	25.0286	25.6033	15.2392	13.8403	7.8886	10.0063	21.1684	14.5245	0	2.59322	33.1989
271.193	1.81526	1.08951	3.711	0.95789	2.33226	1.38627	2.42791	1.53823	0.896282	1.07986	1.56667	1.77926	0.950794	0.928382	1.79826	1.95631	1.966	1.57926	1.0326	1.30402	0.963582	1.07229	2.53446	1.65557	1.38391	1.46014	1.7286	1.3268	1.83603	0.91692	1.90378	1.36137	1.19101	1.96111	1.06344	1.90658	0.713083	2.73823	4.28571	2.75028	1.27014	3.32986	2.08031	1.46772	1.65688	2.52328	4.35083	1.13559	4.43094
273.17	2.04016	1.22937	7.701	1.22911	4.3086	1.56223	1.94651	2.38531	1.14481	2.25	1.6	2.32979	1.02857	1.32626	1.58781	2.17638	3.31685	1.15765	1.05169	1.01165	1.42448	1.25301	2.18984	2.13188	1.72184	2.99301	1.72234	1.64902	2.37551	0.890578	1.33677	1.43253	1.66854	1.79529	0.936556	2.09236	0.795984	4.50838	7.65	4.98343	1.95539	6.29514	2.33161	2.04252	3.34791	5.47549	2.52762	2.11582	4.32044
276.219	30.8725	18.6993	111.36	13.1225	73.0806	31.794	20.2419	32.2726	34.9178	31.5312	21.3133	21.7172	14.4619	14.7188	26.6851	26.3932	57.813	21.089	20.7128	12.5699	17.5262	26.6988	29.3204	18.0371	23.7632	29.6252	30.4718	24.2556	21.2554	9.84904	20.0619	17.7542	24.1873	26.8792	35.4653	33.7346	8.61205	72.0271	122.757	74.0265	16.285	51.8993	30.2487	17.9055	33.2886	74.0833	33.1133	23.2458	76.8343
277.138	0	0	0	0	1.08029	1.67239	0	1.64587	0.764514	0.920139	0	0	0	0	0	0	0.62442	0	0	0	0	1.27711	0	0	0	1.37203	0	0	0	0	0	2.88108	0.7397	0	0	0	0	0.935355	1.17857	0.865193	0	3.30556	0	0	1.45513	0.382761	0	0.466102	0.966851
282.175	4.71453	2.84242	9.3056	2.91884	5.89713	2.93848	5.79535	3.61972	3.90411	6.39236	2.748	4.19149	3.4881	2.81963	3.96904	5.14239	12.9134	4.07666	3.16828	2.36864	3.17075	2.57831	4.73841	4.84251	3.51264	3.49091	7.34864	4.48083	3.80735	1.95745	2.67239	2.36075	3.71848	2.54452	2.86606	3.74628	2.00648	7.4174	14.169	7.77532	3.02313	10.5243	5.01727	3.62299	6.45721	5.38358	4.93692	3.66949	7.2081
282.278	0.420348	0.346853	2.8704	0.719909	0.872043	2.20601	0.793023	0.783031	0.410307	0.247685	0	0	0.219048	0.69496	0.34059	0.436893	0.279753	0.335761	0.305727	0.404661	0.352239	1.53012	0	1.46863	0.37931	0.4	0.77453	0.941176	0.482794	0.31307	0.426117	0	0.602996	0.411464	0.445116	0	0.379966	0.895451	3.25	1.26188	0.557621	3.54167	1.05181	0	0.80075	1.1299	0	0.550847	0.508287
283.262	0.964859	0.51049	0.50166	0.466279	0.398925	1.02146	0.760465	0.714286	0.457926	0.434028	0	0.957447	0.316667	0.506631	0.894049	0.906149	0.2983	0.501041	0.388546	0.637712	0.353433	0.493976	0.977025	0.870679	0.712644	0.586014	1.02296	0.684532	0.87888	0.419453	0.47079	0	0.503121	0.778574	0.471299	0	0.329663	0.353551	0.642857	0.390055	0	2.18403	1.28238	0	0.786384	0.235294	0	0.262712	0.337017
284.218	0	0.816783	3.237	0.549371	1.7086	0.507868	0.77907	0.700536	0.46184	0.409722	0.773333	1	0.457143	0.418214	0.857765	0.755663	0.640906	0.525147	0.511894	0.590042	0.44597	0.409639	0	0.775928	1.02605	0.671328	1.47808	0.847059	0	0.450861	0.793814	0	0.58427	0.938588	0.722054	1.46497	0	1.56664	3.03333	1.51602	0.570012	0	0	0	0.412659	1.49632	1.53545	0.268362	1.79558
288.224	15.8263	11.2364	20.03	4.24879	11.8022	13.9013	8.24419	15.1137	9.72733	10.4861	10.84	12.6888	6.27381	7.98939	12.18	11.7945	11.4482	6.31946	5.28018	5.32203	5.38448	11.1687	14.4446	11.0858	13.8184	12.9804	16.5595	8.09935	11.4912	4.04458	9.80412	9.62939	9.45506	12.1249	13.3625	14.9777	3.46244	13.1559	18.0214	13.0862	9.74102	24.7674	17.8187	10.189	11.0752	12.1336	18.0746	7.6017	14.768
293.187	2.22791	1.66993	1.6246	2.08035	1.00753	1.39056	3.18837	1.36418	0.747554	0.854167	2.08	3.24468	1.57143	1.06101	2.48041	2.71845	1.2473	2.14308	1.68282	1.9036	2.05731	1.38554	3.5792	3.15621	2.01839	1.08811	2.40919	1.9268	3.26619	1.30024	1.02405	1.26895	1.95693	1.94882	1.00302	2.61146	0.826425	1.30168	1.73809	0.935911	2.19703	3.50463	3.01554	1.71339	2.21736	0.730392	5.06308	0.745763	1
295.195	0	0.914685	2.4585	1.4395	0.977419	0.918455	0	0.753521	0.344423	0.375	0	0	0	0.785146	0	0	0.499227	0	1.08282	1.29131	0	0	2.06046	1.46095	0	0.629371	0	0	1.23988	0.895643	0.549828	0.736907	0.395131	1.25077	0.435045	1.84289	0.448834	1.21469	2.22143	1.2512	0	1.86806	0	1.28504	0.926921	0.96201	3.15193	0.271186	1.56354
297.084	0	0	0	0	0	0.806867	1.25426	0	0.774951	0	0	0	0.902381	0	0	2.21197	0.636785	0	0	0.986229	0	0.614458	0	0	0	1.23869	0	1.2732	0	0.668693	0	0	0.942572	0	0	0	0	0	0	0	0	2.61458	0	0	1.1218	0	0	0.457627	0
297.154	8.89458	10.193	0	7.38286	37.014	5.6867	8.21395	22.7495	9.58513	8.26389	4.90667	11.5957	7.11429	19.1379	12.7576	4.97896	7.45286	6.96306	5.5956	3.2447	6.75105	5.01205	10.4885	13.9385	20.0713	10.2881	12.6472	6.23268	23.448	2.79433	3.91409	11.2837	7.08614	9.09109	4.00906	9.03716	6.46632	38.0471	36.7214	27.926	17.4201	20.559	8.85233	12.5994	21.7651	18.5699	8.02901	4.14407	39.3315
298.35	0	0	0	0.112778	0.015054	0.085837	0.039535	0.01006	0.003914	0.020833	0	0	0	0	0.011611	0	0.075734	0	0	0	0	0.240964	0	0	0	0.142657	0.033403	0	0.010121	0	0	0.168207	0.007491	0	0	0	0	0.017824	0	0.00884	0	0.805556	0.041451	0	0.036852	0.004902	0	0.084746	0.022099
299.152	0.769411	0	2.4419	0.738948	1.80215	0	0.734884	0.911134	0.336595	0.506944	0	1.1516	0.552381	0.798408	0.901306	0	0.474498	0.610302	0	0	0.439204	0	0	0.851472	1.03831	0.422378	0.649965	0.733987	1.31174	0	0.37457	0.439002	0	0	0.274924	0	0.42228	2.21602	2.52857	1.78932	0.997522	0	0.880829	0.784252	0.97689	0.976716	0	0	2.56722
300.205	0.549532	0	0	0	0	0	0	0.394031	0.183953	0.413194	0	0	0	0.365163	0.480406	0	0.32509	0	0	0	0	0.518072	0	0	0	0.388811	0	0	0	0	0.635739	0.474122	0.40387	0.418628	0	0	0.056995	0.441873	1.55238	0.510497	0.401487	1.54167	0	0	0.61295	0.363154	0.934623	0.254237	0.552486
300.286	0	0.713753	0.89369	0.615682	0	0	0.669767	0.514085	0.381605	0.166667	0	0	0.264286	0.782493	0	0	1.07728	0.336108	0.276652	0.240466	1.1206	0.048193	0	0	0	0.332867	0	0	0.898785	0.24924	0	0	0.170412	0	0	0	0.45013	2.30168	2.04286	0.546961	1.08674	0	0	0	0.605247	0	0	0.228814	0
303.148	5.7249	2.5021	4.2757	5.12778	2.66667	2.19599	9.46279	3.111	2.7045	3.30556	3.07333	4.21365	4.94762	3.02476	4.07402	6.14186	8.9119	5.40739	5.03172	3.36758	4.6603	2.54217	4.78597	7.01408	3.30345	3.04895	5.12804	8.16035	4.16802	3.03073	2.41924	2.36383	4.90262	2.11498	2.34139	3.44692	3.20855	4.07475	6.21429	3.71087	3.96283	10.6655	5.97928	3.27401	7.82823	2.74755	3.7698	3.50847	4.55617
305.253	12.3758	10.3203	43.039	4.24685	19.9065	11.3476	7.76744	16.4306	10.1416	9.55903	8.65333	11.1489	5.73571	7.8939	10.373	8.54854	14.8326	5.52619	5.29868	4.27754	5.76677	9.95181	15.3047	11.4123	12.7218	15.3846	17.0084	7.66667	8.17308	3.02533	9.67698	9.84011	11.6386	9.88843	12.2538	15.7611	2.19819	20.6736	34.4714	19.1713	7.6171	31.0833	13.1088	8.08661	10.214	21.8897	15.8785	6.5	27.5359
309.205	44.2219	28.2881	49.831	21.4216	35.1419	21.382	31.9023	38.4557	27.6164	25.6806	24.9533	38.8856	32.5857	38.4271	32.9724	34.1861	60.4822	23.9011	25.3868	19.5463	31.2627	21.0241	44.6086	45.5762	34.5333	34.7706	40.5052	34.4026	42.6852	16.0567	23.0584	26.3426	27.309	25.348	23.2598	26.8174	14.7798	47.8516	62.869	48.4059	37.0752	70.8785	41.5432	29.3937	42.1693	41.0678	35.6123	31.2881	66.2431
311.21	0.733936	0.529604	3.8505	0.688771	1.08853	0	1.14884	0.584507	0.540117	0.642361	1.30667	0.986702	0.5	0.432361	0.792936	1.13916	1.18547	0.786681	0.66696	0.627119	0.76	0.614458	1.52721	0.829706	0.648276	0.655944	0.73904	0.726144	1.02126	0.600811	0.371134	0.453789	0.750936	0.721597	0.371601	0.983015	0.319948	1.28571	3.00714	1.37201	0.747212	2.15278	0.873057	0.601575	1.25609	1.56863	2.17265	0.576271	2.92818
313.151	1.16767	0.745455	0	0	0.856989	0.542203	1.3	0	0.499022	0.4375	0	0	0.719048	0.67374	0	1.1343	0.566204	0.943809	0	0	0.557015	0.445783	0	0	1.07433	0.636364	1.11691	1.19477	0.934885	0	0.580756	0.585952	0	0	0.700906	1.39384	0.406304	0	1.43571	0.693555	0	1.96528	1.29966	0.79685	0.641266	0	0	0.432203	0.635359
313.269	0.889558	0	0	0	0.911828	2.69671	0	0	0.379648	0.56713	0	0	0.490476	0.318302	0	0.757282	0.329212	0	0	0	0.989652	0.987952	0	0	0.767816	0.847552	0.680585	0	5.15283	0	0	0	0	0	0.29003	0	0.80829	0	0.95	0.596685	0	4.11806	0.593264	0	2.37206	0	0	0.5	0
315.004	0	0.016783	0	0	0.010753	0	0.018605	0.014085	0.007828	0	0	0	0.014286	0	0	0.0264293	0.055641	0.0175167	0.017621	0.008475	0.023483	0	0	0	0	0.005594	0	0	0	0	0	0.00800967	0.003745	0	0	0	0.0233157	0.017558	0.014286	0.01326	0	0.034722	0.033679	0	0.014991	0.017157	0	0	0.022099
315.122	4.70181	0.919347	0	6.07809	0.665232	0.343348	20.0434	0.558685	0.500978	0.177083	0	6.20301	5.52381	1.25995	3.34833	4.91586	1.44153	4.3949	3.78767	3.89266	2.64537	0.301205	3.46796	3.40717	2.2659	0.30676	2.73904	7.35686	1.5	2.46099	1.32302	0.698706	0.335206	0.862846	0.39577	0	0.893351	0.751264	0	1.06114	3.53366	0.979167	6.35492	2.71811	0.552779	0	4.33011	0.169492	0.955801
315.253	2.52711	1.76364	1.8671	2.02372	1.02007	1.84979	1.85116	1.62576	1.57143	1.32639	0	2.71543	1.56905	1.21485	2.21045	6.41748	1.34467	1.13215	1.11982	1.90607	1.62149	1.60241	2.59895	1.72215	2.3908	1.59161	2.45929	2.85229	2.07389	1.76798	1.2543	1.14048	1.07865	1.66837	1.46526	0	1.30117	1.15403	1.8	1.06961	1.58736	4.0787	3.32902	1.87402	1.93358	0.873775	3.38812	0.889831	1.04972
317.115	165.861	152.692	251.61	186.413	274.789	98.1745	100.395	291.975	157.479	178.361	33.16	177.012	137.067	268.056	206.874	82.1521	107.477	153.525	120.01	60.9929	139.948	34.6988	138.884	205.11	280.209	178.138	163.323	141.895	297.117	69.696	41.3574	138.534	115.736	127.382	21.71	74.3291	170.621	301.495	232.21	234.41	247.924	290.774	129.399	208.339	433.502	137.4	87.1975	85.5424	235.79
320.134	0.558233	0.579021	1.392	0.681994	1.42115	0.224607	0.22093	1.5664	0.436399	0.482639	0	0.81117	0.440476	1.37843	0.882439	0.281553	0.238022	0.544052	0.300441	0.144421	0.444776	0	0.654172	0.99061	1.4728	0.678322	0.649965	0.504575	1.96221	0.152989	0.168385	0.560074	0.28839	0.419652	0	0	0.685233	1.94094	1.25	1.07293	1.39281	1.93056	0.574266	0.913386	2.58151	0.462418	0	0.20339	1.43094
320.242	0.370482	0.261538	1.5714	0.562924	0.981003	0.502146	0.467442	0.277666	0.183953	0.208333	0.633333	0.49734	0.138095	0.265252	0.367199	0.322006	0.216383	0.19667	0.190308	0.216102	0.402985	0.361446	0.808948	1.16133	0.266667	0.297902	0.36952	0.64183	0.424089	0.212766	0.329897	0.210721	0.219101	0.503582	0.18429	0	0.150691	1.00718	2.17143	0.733702	0.391574	1.18403	0.795337	0.255118	0.424319	0.742647	0.762431	0.144068	0.889503
321.232	1.83534	1.93566	1.6478	5.98854	0.929749	1.30043	2.73023	0.841046	0.365949	0.260417	2.26667	3.64539	1.58571	0.923077	2.76101	2.8576	0.673879	1.39022	1.92863	2.25318	5.32537	0.421687	5.95808	6.87964	0.94023	0.542657	1.17119	2.0817	6.18691	2.46505	0.515464	0	0.282772	1.69191	0.275932	1.73036	0.945596	2.34158	1.19286	0.81105	3.32136	2.53819	3.61917	1.7748	1.25796	1.22304	5.3895	0.20339	1.20995
323.194	0.87751	0.478322	0.39203	1.95595	0.350538	0.287553	1.21628	0.490946	0.172211	0.142361	0.64	1.85372	0.780952	0.387268	1.93179	0.694175	0.250386	1.27315	0.910132	0.822034	1.21194	0.128514	1.36034	1.2023	0.627586	0.204196	0.469729	0.935948	1.81174	0.734549	0.158076	0	0.149812	0.437052	0.060423	0.778132	0.339378	0.37776	0.528571	0.330387	1.39653	0.572917	1.1943	1.05984	0.535915	0.226716	1.71455	0.152542	0.348066
324.218	1.26707	1.00699	93.69	0.857212	20.0979	3.94564	1.84884	2.90241	3.46967	7.14236	0.72	1	0.495238	0.709107	1.02322	0.985437	7.41061	1.13996	0.66931	0.613347	1.24836	4.60241	2.08626	0.879641	1.51724	3.51189	1.56159	1.51177	1.04049	0.473151	1.52921	1.02403	5.52622	1.36643	1.13293	1.94692	0.276554	20.652	49.1643	22.3392	0.793061	9.07639	1.57772	0.907087	13.8757	35.6863	2.35083	4.13559	48.2044
325.179	10.7239	9.34545	21.495	5.34463	31.7513	3.08441	0	22.6911	9.38161	8.05208	0	11.508	0	22.1777	14.6313	3.3301	3.94745	4.84495	3.63877	1.99753	6.09492	1.08434	9.54414	13.0051	19.3701	0	10.6465	4.22876	31.8775	0	0	10.793	4.09363	11.6633	0	0	5.14508	34.7912	26.3595	22.6972	23.3887	20.2766	0	15.9339	19.5547	12.4069	8.08978	2.9661	26.3867
327.008	6.44779	3.9972	3.2171	3.86012	1.94086	3.03434	5.07209	4.84943	2.0998	1.99653	3.74	5.46365	3.61191	3.0053	5.1732	6.08091	1.68264	3.22112	3.0975	3.19915	2.56657	2.61446	6.39581	4.42126	6.46207	3.55664	7.38413	5.08606	3.55061	3.47619	3.85911	3.75324	2.73596	4.46878	3.65257	7.31104	2.92811	1.96568	2.50714	1.69355	3.07435	10.0995	6.29275	3.74173	2.62336	1.56332	6.2058	1.4661	1.96133
327.2	0.708835	0.527273	1.3854	0.726525	1.5319	0.381974	0.527907	0.920858	0.360078	0.303241	0.74	0.968085	0.338095	0.854996	0.87373	0.391586	0.248325	0.349115	0.325991	0.360169	1.00358	1.6747	0.882709	0.88391	1.12567	0.511888	0.597077	0.599347	1.60695	0.35461	0.271477	1.21873	0.382022	0.595701	0.217523	0.633758	0.328153	1.74381	1.73571	1.2884	1.27096	1.55903	0.629534	0.829921	1.1141	0.620098	1.05939	0.355932	2.01105
329.005	6.1998	3.31329	2.5017	3.50081	2.02366	2.71388	4.72558	4.40644	2.01957	1.59028	3.74667	5.06383	3.51905	2.55438	4.8984	6.17152	1.81968	3.32553	2.62291	2.75353	2.54925	2.03614	5.71503	3.8694	5.41149	3.11189	6.84551	5.06144	3.67206	2.75988	3.69072	3.36969	2.27715	4.33572	3.8852	6.54119	2.84326	2.08619	3.62857	1.82284	2.90789	9.17708	5.88601	3.67402	2.31584	1.26838	5.87063	1.07627	1.35359
329.143	0.37249	0.240559	1.1561	0.346079	0	0	0	0	0.133072	0	0.433333	0.696809	0.283333	0.251989	0.222061	0.454692	0.171561	0.540756	0.333921	0.433263	0	0	0.493349	0	0.367816	0	0.273487	0.470588	0.245952	0.258359	0.127148	0.125078	0	0.188332	0.100704	0	0.174223	0	0	0	0	0	0.556131	0.305512	0	0	0.689227	0.050847	0
330.282	0	0.288112	1.5449	0.938045	0.626165	1.53219	0.755814	0.260563	0.197652	0.232639	2.01333	0.404255	0.228571	0	0.404935	0.760518	0.360124	0.468262	0.587665	0.78072	1.76418	0.433735	0.758162	0.403329	0.204598	0.283916	0.254697	0.321569	0.550607	0.746707	0.261168	0.155268	0.219101	0.467758	0.169184	0.776008	0.143782	1.04469	0	0.58895	0.294919	1.03819	0.316062	0.245669	1.11368	0.621324	1.72514	0.118644	0.786372
331.003	0.951472	0.518881	0.43189	0.525977	0.259856	0.519313	0.786047	0.557009	0.356164	0.332177	0.606667	0.896277	0.397619	0.352785	0.766328	0.92233	0.284905	0.485431	0.452863	0.497881	0.34806	0.325301	0.880291	0.578745	0.921839	0.393007	1.00418	0.762745	0.542173	0.516717	0.546392	0.473198	0.294007	0.696008	0.561934	0	0.369603	0.284118	0.442857	0.245672	0.507229	1.14583	1.04663	0	0.387258	0.16585	1.06354	0.152542	0.220994
331.097	2.53179	1.10629	0.11517	5.26815	0	0.175966	5.0907	0.48491	0.289628	0.020834	0	5.375	4.45	1.9496	4.23367	1.75405	0.693972	4.48491	2.99207	1.16208	2.00358	0.024096	2.93309	1.58557	3.32874	0	2.25261	4.56601	1.35526	1.13577	0.416953	0.709797	0.073034	0.547595	0.057402	2.06582	0.814767	0	0.214286	0.396685	3.77324	0	3.53368	3.31339	0.299812	0	2.49309	0.042373	0.364641
332.281	0.557229	0.34965	3.5183	0.410455	1.10108	0.699571	0.502326	0.442656	0.393346	0.520833	0.513333	0.492021	0.209524	0.244032	0.518142	1.11219	0.839258	0.340271	0.276652	0.331568	0.512239	0.518072	0.579202	0.445583	0.436782	0.497902	0.534447	0.521569	1.00877	0.317123	0.360825	0.23475	0.397004	0.359263	0.326284	0.669851	0.296632	1.1644	2.86429	0.983425	0.39777	1.81597	0.432642	0.370079	0.812617	1.27451	1.03591	0.305085	1.45856
335.224	4.87349	3.51608	1.7973	12.9516	1.44193	2.9485	8.44729	2.38296	1.02935	0	7.04	9.16046	5.62381	2.42529	6.47654	11.0437	1.78053	5.37704	5.84934	8.52754	12.9982	1.10843	11.6409	10.3867	2.16092	2.66154	4.50939	5.24379	7.86167	6.87741	1.811	2.13678	0.681648	3.42238	0.987915	5.29745	2.78497	3.91381	1.71667	1.10166	7.04709	3.71528	5.40155	3.45827	2.68145	1.23529	10.0691	0	1.63536
337.228	1.69779	2.57622	0.95349	6.60697	0.719355	1.13734	1.74961	1.13481	0.305936	0.375	1.42	3.46808	1.50397	1.09284	4.08418	2.43851	0.906233	1.44121	1.75859	1.44174	4.22985	0.421687	4.64571	5.80026	1.22759	0.613986	0.870564	1.65752	9.6002	1.81966	0.360825	0.697782	0.335206	1.8956	0.226586	0	1.02979	1.9569	0.959524	0.489503	4.0347	2.36458	2.51554	2.24567	1.68707	0.466912	3.54052	0.313559	0.655617
338.234	0.262383	0.352448	19.269	0.798806	4.93871	0.364807	0.437209	0.416499	0.197652	0.395833	0	0.440603	0.204762	0.169761	0.429608	0.302589	1.00567	0.335588	0.260499	0.264831	0.695921	0.289157	0.885933	0.60478	0.248276	0.419581	0.237996	0.31024	1.15081	0.235056	0.185567	0.234442	0.284644	0.495736	0.191339	0	0.185233	4.93163	15.7857	4.96022	0.494424	1.36227	0.38601	0.337008	0.709765	6.57598	0.69291	0.217515	9.8011
338.342	0.073293	0	1.1561	8.41142	0.91828	1.38197	13.5767	0.062374	0.048924	0.069444	6.62667	0	6.40952	0.084881	0	10.3398	0.683153	7.23257	5.26608	6.13877	5.84716	0.771084	0	0.417414	0.032184	0.037762	0.077244	13.6381	0	5.62209	0.161512	0.060998	0.097378	0	0.069486	0	5.24914	0.722267	1.86429	1.13923	0	0.84375	0.147668	0	0.134707	0.42402	0.16989	0.271186	0.585635
341.016	0.126506	0.115152	0.42857	0.0240397	0.027957	0.025751	0.037209	0.152583	0.043053	0.034722	0.12	0.111702	0.047619	0.125553	0.078374	0.101942	0.085008	0.063476	0.057269	0.0476693	0.058507	0	0.099154	0.0473753	0.0505743	0.0242427	0.045929	0.0420483	0.225371	0.026342	0.030928	0.033272	0.014981	0.049471	0.05136	0.096603	0.0250437	0.049481	0.071429	0.039779	0.131351	0.048611	0.0898097	0.04252	0.021237	0.026961	0.137201	0	0.01105
342.166	2.8012	1.06434	0	0.24879	0	3.03434	0.436434	3.01912	3.09393	3.81597	0.673333	2.76862	0.349206	2.48364	2.20029	0.432039	0.14374	0.279396	0.218503	0.231638	0.499105	3.90361	1.289	3.58515	1.78927	4.66107	2.15031	0.408497	3.92004	0.172239	0.57732	0.553604	6.45693	0.464688	0.41289	0.735669	0.139897	0	0	0	3.32218	14.1424	3.15803	1.80472	11.8318	0	1.48619	4.0678	0
343.128	0	0	0.46512	0	0.774552	0	0.796124	0	0	0.590278	0	0	1.45873	1.23784	0	0	0.491499	0	0	0	0.84199	2.85542	0	0	0	3.14685	0.5762	0	0	0	3.17182	0	0	0	2.2145	0	0	0.811386	0	0	0	3.46296	2.40933	0	0	1.0723	0	0.762712	3.69613
343.284	1.53748	0.846154	1.0155	0	0.858781	0	1.48837	1.08451	0.639922	0.458333	0	0	0.702381	0.69496	0	1.80583	0.564142	0.883975	0.787371	0.963983	0	0.783133	0	0	0	0.957576	1.38413	1.3268	0	0	0.814433	0.608133	0.85206	0.762538	0.836858	0	0	0.898111	1.48571	0.773481	0	3.38194	1.31865	0	0.84822	0.651961	0	0.40678	0.668508
345.223	0.231928	0.184615	1.4684	0.242014	0.71828	2.25751	0.167442	0.603622	0.324853	5.29167	0.313333	0	0	0.159151	0.222061	0	0.290572	0.100937	0.088987	0	0.419701	0.216867	0.498186	0.194622	0	2.92168	0.118303	0	0.434211	0	0.113402	0.168515	0.162921	0.178096	0.090634	0.271762	0.076425	0.762171	1.45714	0.640147	0.629492	1.04514	0	0	0.396627	0.534314	0	3.79661	0.878453
346.035	0.181727	0.128672	0.52824	0.127783	0.245161	0.107296	0.190698	0.160631	0.107632	0.0625	0.16	0.151596	0.0865077	0.175066	0.127721	0.168285	0.120556	0.131634	0.094273	0.0625	0.102687	0.120482	0.189843	0.0956037	0.250575	0.090909	0.2881	0.192157	0.689271	0.065856	0.116838	0.0967343	0.088015	0.142954	0.193353	0.220807	0.088083	0.193935	0.635714	0.288398	0.163569	0.461806	0.190847	0.182677	0.13679	0.237745	0.254144	0.033898	0.198895
349.213	0.810241	0.372028	0.29236	2.26492	0.235484	0.901288	2.11861	0.235412	0.101761	0.145833	1.09333	2.02394	0.611905	0.320955	1.08853	1.43528	0.188563	0.940166	1.05286	1.35275	2.07701	0.771084	1.94115	1.3265	0.351724	0.20979	0.402923	0.777778	1.03947	1.20567	0.232531	0.951941	0.11236	0.303651	0.090634	0.880042	0.322755	0.415802	0.295238	0.19337	1.34366	1.15972	1.07772	0.496063	2.13991	0.169118	1.85221	0.135593	0.171271
351.203	2.47691	2.61259	0.6711	11.3078	0.711828	0	2.39767	1.58853	0.273973	0.211806	2.63333	5.70745	3.47143	1.59151	6.61248	4.03883	0.556414	3.76379	4.10132	2.96822	8.58129	0	6.5526	5.85403	1.14943	0.422378	1.79332	1.89739	9.3502	3.26207	0.457045	1.13216	0	2.26032	0.195368	3.08493	1.80699	2.38468	0.557143	0.331492	6.13135	0	2.62694	2.81575	0	0.278186	5.64641	0	0.585635
352.248	0	0	0	0	2.00717	0.785408	0.388372	0.22837	0.187867	0.569444	0	0	0	0	0	0	0.741886	0	0	0	0	0.325301	0	0	0	0.34965	0	0	0	0	0.202749	0	0.455056	0	0.090635	0	0	1.60575	6.08571	1.82431	0	1.57986	0	0	1.36352	2.20711	0	0.372881	2.45856
356.281	17.3658	11.5105	43.252	6.74088	24.9943	16.0944	10.6395	17.8883	12.4677	12.5451	12.4133	16.1622	8.9	10.7162	14.4731	14.6246	21.5332	8.26223	6.4	6.78708	10.2275	12.9157	17.6203	13.1511	17.7448	16.9483	21.8163	11.8621	12.7679	5.53698	12.8076	10.829	11.2491	11.7851	12.287	17.5732	5.00971	25.9832	36.5857	24.1834	10.5019	33.0556	16.9378	10.9496	17.2946	23.0502	18.4019	8.90678	30.8895
358.203	1.72256	1.67413	77.899	0	21.5154	0.76824	0	1.94266	1.31702	0.637732	1.21333	0.755319	0.134127	1.61892	0	0.220604	9.90726	0	0	0.096398	0.540896	0.590361	1.27449	0	0.836781	1.06853	0.932498	0.14183	1.27429	0.070922	0.735395	0.610289	0.64794	0.759468	1.1994	2.6656	0.0563473	24.1266	48.0857	22.2858	1.1677	5.30324	1.02245	0	0	37.0417	2.32321	0.567797	58.3978
358.293	0.468207	0	0	0.252178	0.703226	0.482117	0.316279	0.368209	0.21135	0.188658	0	0	0.22619	0.239611	0.822932	0.37055	0.361669	0.252862	0	0.208686	0.322985	0.373494	0	0	0.381609	0.345455	0.275574	0.391503	1.29656	0.214792	0	0.178682	0.170412	0.242579	0	0	0.193005	0.724661	0	0	0.446097	2.40741	0.484456	0	0	0	0	0.192091	0
361.317	0	0	0	0.434656	0	0	0.834884	0	0.023483	0	0	0	0.340476	0	0	0.624595	0.083462	0.400104	0.330396	0.361229	0.288557	0.048193	0	0	0	0	0	0.678431	0	0.288754	0	0	0.007491	0	0	0	0.242876	0.074222	0.214286	0	0	0	0	0	0	0.063725	0	0.050847	0.071823
363.116	0.529452	0.272261	0	0	0	0.103004	2.22403	0.348089	0.180039	0.090278	0	0	0.85	0.342175	0.507982	1.24272	0.27357	0.832813	0.75301	1.0053	0.42209	0.168675	0	0.603927	0.351724	0.197203	0.400835	1.91895	0.594129	0	0.19244	0.146642	0.153558	0.160696	0.169184	0	0.581606	0	0	0	0.49112	0.631944	1.28238	0	0.274204	0	0	0.050847	0
363.252	0.685743	0.544056	0	0	0.76129	0.34764	1.03256	0.455734	0.283757	0.229167	0	1.01862	0.607143	0.408488	0.895501	0.658576	0.493045	0.585848	0.426432	0.407839	0.770746	0.240964	0.943168	0.729834	0.408429	0.436364	0.470425	0.673639	1.00506	0	0.484536	0.249538	0.255931	0.353122	0.323263	0.789809	0.376943	0.881883	1.95714	0.829834	0.894672	1.20139	1.02591	0	0.607745	1.13807	1.23481	0.186441	1.49171
366.11	3.46285	0.495571	0.37542	0.684091	1.10538	0.613734	14.6372	0.352113	0.201566	0.267361	1.9	1.53901	9.74762	2.67374	3.80406	4.62837	1.89026	0	0	2.42585	7.88179	2.66265	1.28376	8.93598	1.17318	3.84755	0.997912	0	8.74291	6.31949	6.80756	0	0.402622	0.272262	3.35045	3.04565	4.13601	1.7901	0.657143	0.292818	5.43494	4.26042	17.9896	1.18803	0	1.41544	7.33011	0.974576	2.96685
366.263	0	0.138462	0	0	1.83979	0	0	0.143863	0.093933	0.107639	0	0	0	0.103448	0	0	0.564142	0	0	0	0	0.156627	0	0	0.105747	0.162238	0	0	0	0	0	0	0	0.157625	0	0	0	2.10295	6.70238	2.21179	0	0.454861	0	0	0	3.78799	0	0.084746	6.38122
369.154	0	0	0.13289	0	0	0	0.386822	0	0.253098	0	0	0	0	0	0	0.228156	0.477589	0.304543	0	0	0	0.144578	0	0	0	0	0.425887	0	0	0	0.24055	0	0	0	0.1571	0	0	0	0	0	0	0	0	0	0	0.094363	0	0	0.235727
369.352	0.248996	0.104895	0	4.84414	0.409677	0.682403	0.188372	0.217304	0.168297	0.447917	0	1.03989	0.366667	0.100796	0.278181	1.02427	0.142195	0.120708	1.71013	0.341102	1.50388	0.120482	9.2237	0.192061	0.188506	0.06993	0.160752	2.10719	0.557692	0.804458	0	0.0274183	0.125468	0.08086	0.037261	0.181316	2.09521	2.06065	0.407143	0.428729	0.582404	0.5	1.67098	0.141732	0.566521	0.14951	0.517956	0.127119	0
371.106	0.773761	0.377156	0.65006	0.304937	0.273477	0.270386	0.565116	1.01107	0.510763	0.305556	0.546667	0.592199	0.400794	0.599469	0.587325	1.14833	0.243174	0.559659	0.426432	0.428672	0.317015	0.421687	0.586457	0.46735	0.638314	0.372028	0.599165	0.680392	0.962888	0.254981	0.233677	0.274492	0.659176	0.326851	0.287009	0.410828	0.190846	0.285182	0.478571	0.283978	0.678645	1.43403	0.761658	0.369449	0.688945	0.311683	0.72744	0.220339	0.189687
371.316	2.7259	1.58042	3.5316	2.23862	2.55591	3.52504	2.9876	2.3226	1.90998	1.63194	1.86	2.375	1.87143	1.38196	2.40929	3.69633	1.81453	2.16337	1.89868	2.27119	2.08756	1.72289	2.07497	2.16389	1.91724	2.22611	2.51566	3.54662	2.04622	1.75886	1.33333	1.17375	1.82397	1.46162	1.75831	2.97792	1.68847	2.10535	5.32857	2.17017	1.77447	6.73264	3.02591	1.72756	1.807	1.80637	2.75506	1.64407	1.57459
374.201	0.049197	0	0	0	0.335126	0.214592	0.0496127	0.053655	0.043053	0.020833	0	0	0.028571	0.0495137	0.043541	0.038835	0	0	0.03348	0.040254	0.08597	0.048193	0	0	0.045977	0.075524	0	0	0.082996	0	0.068729	0.0209487	0.0312113	0	0.04431	0	0	0.339718	0	0	0.050805	0.116898	0.0535403	0	0.172392	0.349265	0	0.016949	0
377.221	1.3494	0.685315	0	1.08035	1.66021	0.413448	0.451163	1.16901	0.35225	0.493056	0.74	0	0.557143	1.49072	1.90469	0.430421	0.18238	0.502081	0.423789	0.358051	1.57532	0	1.58364	0	1.4023	0.523077	0.839248	0.620261	0	0.43769	0.223368	0.456562	0.232834	0.828045	0.090634	0.597028	0.505181	2.19394	0	1.0512	3.25816	0	1.56477	1.25984	0	0	1.06077	0	2.26704
378.259	0.259036	0.114685	2.3422	0.205389	0.830108	0.313305	0.22093	0.132797	0.125245	0.416667	0.226667	0.50266	0.088095	0.204244	0.296081	0.228155	0.267388	0.148283	0.136858	0.111229	0.270448	0.313253	0.31318	0.597951	0.167816	0.201399	0.183716	0.190196	0.787449	0.097265	0.116838	0.128466	0.258427	0.157626	0.07855	0.223992	0.102979	0.618516	2.25714	0.712707	0.363899	1.24653	0.248705	0.154331	1.06246	0.778186	0.447974	0.322034	0.745856
379.282	2.85074	0.444755	1.4851	0	2.23978	0	0	0.848089	0.228963	0	0	3.05053	0	1.35278	7.13208	0.720065	0.275632	0	0.437885	0.427966	0.76	0.566265	0	12.7977	0.825287	0	0.960334	0.607843	19.3917	0	0	0	0.146067	0.406346	0.108761	0	0.726684	4.54243	1.89286	0.952486	6.89715	15.9132	3.78238	2.6378	3.86196	3.79902	1.63812	1.05932	1.8895
381.081	13.1931	5.45734	7.9336	8.13069	10.5358	6.86266	30.6837	4.05801	2.182	2.07639	5.56	9.94681	50.9524	25.8196	29.09	13.2923	9.33385	0.551509	0.930103	8.38453	43.2525	5.03615	7.73761	43.2356	15.5655	35.6853	4.5261	0	65.4777	27.7042	30.3677	0.246765	2.24906	3.35414	9.06042	14.9437	21.9059	10.4214	3.53571	0.835359	34.8315	28.1042	70.7539	9.84283	0	6.28676	30.8181	2.41525	13.3554
383.21	0.258032	0.165035	0	0.619877	0	0.188841	0.429458	0.136821	0.076321	0.0648147	0.426667	0.704787	0.202381	0.115826	0.516691	0.296656	0.174652	0.222164	0.226726	0.209746	0.579104	0.072289	0.423216	0.748186	0.14023	0.101631	0.089074	0.337255	1.46053	0	0.082474	0.0609987	0.055556	0	0.067472	0	0.133204	0	0.478572	0.260773	0.645601	0.590278	0.401555	0.325984	0.579846	0	0.508287	0.084746	0
385.277	0	0	0.20266	0.242498	0	0.270386	0	0	0	0.145834	0	0	0	0	0	0	0.248841	0	0	0	0	0.140563	0.426844	0	0	0.129604	0	0	0	0	0	0	0.305243	0	0	0	0.0701643	0.187815	0	0	0	0.868056	0	0	1.09619	0.073529	0	0.101695	0.220994
386.121	0	0	0.60133	0	0	0.034335	0	0	0.041096	0.006944	0	0	0.033333	0	0	0.0399133	0.176198	0.05359	0.0411163	0	0.029254	0.024096	0	0	0	0	0.087683	0.0442267	0	0.036474	0.027491	0	0.02809	0	0	0	0	0	0	0	0	0.145833	0.07772	0	0	0.017157	0	0.033898	0.044199
388.187	5.69645	6.96224	2.7597	0	6.70072	5.19742	0.046512	2.26392	2.10633	8.30556	1.20667	3.60638	0.019048	4.77542	4.23077	0	9.78053	0.020811	0	0	0	4.80723	8.82064	3.16773	4.9954	6.4	5.06959	0	6.8168	0	8.08247	5.42052	6.46879	6.03275	1.86103	2.16943	0	3.93828	11.8071	6.51418	5.45229	15.4549	7.16062	2.92189	7.85301	1.35743	10.8057	5.74576	3
388.343	0.292169	0.179021	1.959	0.295741	0.96129	1.03863	0.395349	0.253521	0.356164	0.291667	0	0.228723	0.166667	0.129973	0.240929	0.485437	0.562597	0.337669	0.280176	0.237288	0.452537	0.433735	0.336155	0.381562	0.234483	0.358508	0.311065	0.490632	0.294872	0.158055	0.243986	0	0.237828	0.185943	0.23565	0.356688	0.177461	0.714818	3.36429	0.812155	0.182156	1.03125	0.272021	0.184252	0.395169	0.715686	0.440608	0.211864	0.552486
392.29	11.1205	7.83357	34.967	8.57712	16.8118	10.2232	13.3	11.9889	12.5003	10.6319	8.98667	11.1835	8.86429	5.96375	9.70343	16.8803	8.05925	11.1897	8.23789	9.96186	8.70746	8.48193	10.48	8.69654	10.9724	11.4168	10.7975	16.3514	9.36336	7.08342	6.25086	6.44732	10.3633	7.03207	7.34139	12.4214	7.05225	11.3309	25.3786	15.7569	7.94176	25.5509	12.2565	7.96693	11.2644	15.3031	12.9982	8.28814	9.0663
394.298	0	0	0.49502	0	0.212903	0.128755	0.144186	0	0.056751	0	0	0	0.066667	0	0	0.145631	0.118495	0.08845	0.101322	0.072034	0.148856	0.096386	0	0	0	0	0.096033	0.119608	0	0	0.061856	0	0.074906	0	0.050353	0	0.071244	0	1	0.224309	0	0.375	0.196891	0	0	0.197304	0	0	0.237569
400.344	4.38554	0.404196	4.3322	7.92401	2.64875	1.42489	0.616279	0.603622	1.13503	0.496528	0.453333	6.00443	0.552381	3.55703	0.303338	0.354369	0.913447	2.61325	3.61322	0.394773	1.75124	0.409639	0.698912	6.08963	0.354023	0.274126	0.338205	1.28366	11.33	0.211753	0.316151	3.39556	0.185393	0.70522	0.066465	2.69427	2.0149	2.7486	5.11429	1.48619	6.64725	2.59375	3.77979	0.749606	1.6598	0.386029	0.302486	0.271186	0
401.167	0	0.152914	1.5161	0	0.107527	0.051502	0	0	0	0.090278	0	0	0	0	0	0	0	0	0	0	0	0.096386	0	0	0	0.090909	0	0	0	0	0.109966	0.063463	0	0	0	0	0	0	0.242857	0.111234	0	0.385417	0	0	0.152405	0	0.4093	0.050847	0
403.221	0.345382	0.255944	2.4585	0.388512	0.776344	0.317597	0.496125	0.402414	0.231572	0.1875	0.4	0.651596	1.29286	0.161804	0.545718	0.343042	0.228748	0.157128	0.139207	0.193503	0.307065	0.257028	0.618299	0.267179	0.317241	0.239161	0.22895	0.461656	0	0.214116	0.239404	0.133087	0.185393	0.40191	0.163142	0.419321	0.143999	0.509976	1.42143	0.735912	0	0	0.38601	0.209449	0.483448	0.841095	0.815838	0.135593	0.399632
405.214	2.77209	3.42657	5.3455	0.159729	8.53333	2.98712	0	1.21362	1.16569	5.44097	1.08667	1.86702	0.07619	2.02122	2.32366	0	8.59351	0	0	0.074153	0.284179	2.59036	4.83595	1.5749	2.78621	3.19347	2.87683	0	3.50506	0.113475	5.06186	2.57579	4.47378	3.03275	0.981873	1.41295	0	4.68875	15.9738	9.37017	2.86576	9.12153	3.99741	1.49291	5.34603	1.98162	6.50276	3.49153	4.43646
407.208	0.35241	0.194406	2.1163	0.752339	0.659139	0.227468	0.295349	0.221328	0.138943	0.197917	0.7	0.760638	0.155556	0.135279	0.56894	0.205502	1.09119	0.260146	0.199119	0.151483	1.08597	0.240964	1.19186	0.289373	0.153257	0.195804	0.206681	0.232462	0.314777	0.323202	0.233677	0.121073	0.257179	0.211191	0.12286	0.506369	0.146589	0.758446	2.96429	1.01989	0.672863	0.829862	0.427461	0.250394	0.457006	0.684232	0.679558	0.186441	1.32597
408.313	0.267068	0.153381	9.2071	0.3606	3.42903	0.476395	0.593023	0.524145	0.504892	0.479167	0.5	0.25266	0.240476	0.196286	0.293662	0.796117	2.2679	0.461498	0.312775	0.276483	0.390448	0.71486	0.3289	0.195476	0.23908	0.481119	0.305497	0.686275	0.342106	0.179331	0.226804	0.151263	0.726592	0.21085	0.280967	0.383227	0.186528	1.59218	8.6	3.18269	0.199504	2.56944	0.318653	0.217323	1.40475	3.31372	0.498619	0.372881	1.87293
409.167	4.80321	5.2028	7.1462	0	10.2828	2.44635	0	2.99095	2.17025	4.42014	1.88	3.2234	0	5.35278	3.48911	0.05178	25.0814	0	0	0	0	4.45783	5.78355	0	3.57931	4.4993	4.60821	0	7.42206	0	6.11684	9.91097	4.44757	3.86489	1.78248	1.52059	0	6.50279	20.6714	12.3072	5.85832	16.4028	5.77979	2.30646	7.89819	3.02451	9.88674	4.81356	6.90608
411.161	0	0	0.086379	0	0.077419	0.034335	0	0	0	0	0	0	0	0	0	0	0.183926	0	0	0.115466	0	0	0.165659	0	0	0	0.083507	0	0	0	0	0	0	0	0	0.109342	0	0.087789	0.25	0	0	0.288194	0	0	0	0.034314	0	0.016949	0.055248
413.27	5.44277	2.72448	22.704	7.30574	10.4989	2.39914	12.8163	7.0674	5.52838	3.32292	5.26667	4.71277	7.42381	3.8382	3.91147	16.0081	9.20608	7.87565	7.17709	6.60381	7.2794	2.81928	4.48045	4.68289	3.31341	3.86713	4.32568	11.8484	5.53644	4.90172	2.6323	2.36784	4.51498	2.65097	2.44713	3.5414	4.96632	8.28997	21.0643	13.4564	4.96406	15.3889	5.24093	3.32063	8.29544	13.6066	5.55295	3.75424	7.20995
418.231	0.0488623	0.0979027	0	0.0346883	0.182796	0.167382	0	0.045272	0.031311	0.125	0.126667	0.120568	0.00158733	0.068966	0.087083	0	0.104585	0	0.0205577	0	0	0.096386	0.270859	0.06402	0.096551	0.095105	0.040362	0	0.170041	0	0.109966	0.0566853	0.0817733	0.139202	0	0.066879	0	0	0	0	0.239157	0.756944	0.098446	0.04252	0.199251	0	0.343923	0.067797	0
419.178	0.164324	0.195804	0.084164	0	0.113261	0.111588	0	0	0.0326157	0.118056	0	0	0	0.074271	0	0	0.214838	0	0	0	0	0.144578	0	0	0.131034	0.137063	0.139875	0	0	0	0.199313	0.0868767	0.153558	0	0	0	0	0.105347	0.235714	0.143646	0	0.429398	0.19171	0	0.127421	0.044118	0	0.067797	0.154696
419.316	0.569946	0.345455	2.186	0.562601	1.66021	0.523605	0.760465	0.56841	0.561644	0.576389	0.793333	0.756206	0.543651	0.30504	0	1.39482	0.344668	0.529657	0.466373	0.658545	0.58209	0.60241	0.542926	0.556978	0.416859	0.506294	0.417537	0.815686	0.755061	0.429923	0.250859	0.25878	0.511236	0.28045	0.354481	0.552017	0.348661	0.82921	3.70476	1.48287	0	1.76389	0.779793	0.409449	0.813242	0.954657	0.899171	0.389831	0.441989
422.171	0.019076	0	0.22038	0	0.169534	0	0	0	0.019569	0.013889	0	0.010639	0.019048	0.114058	0	0	0.055641	0.015088	0	0.0165957	0	0	0	0.020487	0.015326	0.033566	0	0.016993	0.104251	0.0135093	0.061856	0	0.007491	0.016377	0.032226	0	0.007772	0.25991	0.057143	0.035359	0.041719	0.041667	0.046632	0	0	0.492239	0	0	2.82873
422.316	0.061245	0.041958	0.299	0.091965	0.1681	0.124464	0.0821707	0.034205	0.04501	0.069444	0	0.085107	0.030952	0.079576	0.066763	0.0539373	0.064915	0.057232	0.067841	0.04661	0	0.096386	0.098751	0.057618	0.036782	0.044755	0.041754	0.064052	0.215587	0.0391757	0.027491	0.056377	0.071161	0.037871	0.018127	0	0.044689	0.175579	0.342857	0.112707	0.100372	0.311342	0.090674	0.040945	0.108682	0.128676	0	0.033898	0.149171
425.144	2.37851	3.14546	5.4485	0	21.1039	1.16738	0	3.71227	1.36399	5.87153	0.593333	3.14628	0	6.05305	2.76342	0	4.22154	0	0	0	0	0.674699	5.56792	2.14341	4.4023	2.85734	2.03132	0	15.0196	0	1.10309	4.49107	2.37328	4.12897	0.226586	0.590021	0.0233157	13.2442	16.1286	16.7956	8.99504	12.4479	1.76166	2.46457	17.8626	2.55024	4.37109	2.42373	12.3149
427.25	0	0	0.12625	0.223297	0	0.103004	0.267442	0.04829	0.0247877	0	0.146667	0	0.173809	0.00884167	0.184325	0.124596	0.086553	0.0802987	0.068722	0.0706217	0.142687	0.048193	0	0	0	0.047553	0	0.221787	0	0.0472813	0.061856	0	0.078652	0	0	0	0.03886	0.074222	0.133333	0.114917	0	0	0.186529	0.110236	0.152405	0	0	0	0.099448
429.24	3.65763	3.74266	1.0033	0.530817	0.913978	0.613734	0.660465	6.22602	1.85519	0.538194	3.60667	2.29255	1.10714	5.18302	2.64877	1.70982	2.09428	1.17638	1.20969	0.800847	1.47164	0.493976	2.26683	1.60179	2.01839	1.35385	2.0167	1.09281	6.33401	0.468085	1.09622	0.973198	0.486891	1.38178	3.4139	2.3811	0.35557	1.25964	1.55714	1.05672	3.86245	1.54861	2.49395	1.55937	0.718301	0.678922	3.62017	0.5	0.745856
429.24	2.12651	2.92354	22.864	4.06534	20.9312	1.27468	1.00233	8.39336	3.21918	3.44792	0.621334	2.74823	3.14762	5.51724	3.30043	2.01456	0.967542	2.48283	1.79383	0.711864	3.47881	0.253012	2.07578	2.50832	4.37471	4.07133	1.78079	3.05686	8.55972	0.804795	0.357388	2.33672	1.53745	2.10133	0.181269	1.67197	3.85687	12.3767	14.619	14.4147	6.95787	13.2951	1.64249	3.74331	13.9917	8.59436	2.14503	1.13559	6.56906
432.252	0.089357	0.0834497	0.53821	0	0.532258	0.137339	0	0.086519	0.109589	0.333333	0.146667	0.098404	0.033333	0.111406	0	0.038835	0.350335	0	0.029956	0	0	0	0.163241	0.084507	0.0942523	0.226573	0.0605427	0	0.169028	0	0.14433	0	0.224719	0.110542	0.060423	0	0	0.290768	1.42143	0.458196	0.106981	0.815972	0.158031	0.074961	0.65584	0.115604	0.276244	0.347458	0.254144
433.099	0.080321	0	0.19934	0.015005	0.0383513	0.025751	0.307752	0.0399057	0.017613	0.020833	0	0.06383	0.169048	0.079576	0.069182	0.135923	0.0607937	0.0111	0.015859	0.057203	0.12597	0	0.050786	0.20828	0.043678	0.093706	0.058455	0.011765	0.119433	0.0938873	0	0.0104747	0.020599	0	0.042296	0	0.040803	0.0689013	0.028571	0.041989	0.073111	0.118056	0.319517	0.0333854	0.007495	0.03799	0	0	0.209945
435.245	0.195448	0.075524	5.1196	0.168441	1.06882	0.145923	0.426357	0.254527	0.383562	0.368056	0.186667	0.35727	0.307143	0.076923	0.281567	0.187703	1.4374	0.353798	0.240235	0.082627	0.207164	0.120482	0.334946	0.185659	0.25977	0.165035	0.670147	0.173856	0.261133	0.0830797	0.216495	0.0708567	0.604869	0.087001	0.117825	0.179406	0.108376	0.802075	5.56429	1.48619	0.260223	0.774306	0.481865	0.103937	0.594004	0.948938	0.292818	0.271186	1.70718
436.341	0	0	1.8106	0	0.393548	0.120172	0	0.05835	0.103718	0.131944	0	0	0.014286	0.03183	0.020319	0.066343	0.088099	0	0	0.0384887	0.049552	0.192771	0	0	0	0.078322	0	0.066667	0	0	0	0	0.189139	0	0.030211	0	0.023316	0.209098	1.10714	0.454144	0	0	0	0	0.469706	0.405637	0	0.118644	0.237569
441.324	0	0.083916	0.32226	0.754275	0.226165	0	0.25814	0	0.056751	0	0	0	0.354762	0	0	0.309062	0.194745	0.176899	0.227313	0.245763	0.242388	0.096386	0	0	0	0.078322	0.083507	0.461438	0	0.142857	0.054983	0.040665	0.071161	0	0.036254	0	0.163428	0	0.557143	0.266298	0	0	0.404145	0	0.2005	0.142157	0	0.033898	0.138122
447.123	31.6319	32.2517	8.2658	4.82478	7.33011	8.03004	6.20698	51.5443	24.2348	8.51389	34.8	23.1862	8.42857	42.7905	24.0566	15.9466	16.0592	9.51908	10.7521	6.57627	11.5711	7.74699	22.1511	17.6547	21.977	15.9231	23.2721	9.23072	47.7908	4.23742	13.9553	12.1965	7.46067	15.2764	30.2508	24.2219	3.14292	9.14924	8.51429	8.39779	32.2429	17.059	23.8161	16.492	9.20675	6.42361	31.1989	7.25424	7
449.259	0	0	0	0.030494	0.06129	0.034335	0.065116	0	0.0208737	0.027778	0	0.179965	0.038095	0	0	0.0393743	0.080371	0	0.029956	0.0402543	0	0	0	0	0.045977	0.039161	0	0.057516	0	0.046606	0	0	0.033708	0	0	0	0.02202	0.052674	0	0.066298	0.138786	0.118056	0	0	0.056215	0	0	0	0
450.114	0.159639	0.129604	0.18715	0	0.026882	0.0457797	0.12093	0.208249	0.091977	0.055556	0.146667	0.106383	0.0555557	0.229001	0.124818	0.061489	0.078825	0.039022	0.048458	0.0388413	0.062687	0.048193	0.126965	0.129321	0.087356	0.106294	0.106472	0.0368193	0.281377	0.038501	0.120275	0.0394333	0.052434	0.067554	0.191339	0.166242	0.018135	0.025539	0.042857	0.033149	0.2057	0.125	0.212435	0.069291	0.034978	0.02451	0.254144	0.084746	0
455.339	0.300201	0.0960373	4.2658	0	1.42473	0.077253	0.162791	0.361167	0.270059	0.194444	0.4	0	0.230952	0.111406	0.20029	0.153183	1.16177	0.109781	0.120705	0.09428	0.223881	0.120482	0.351874	0.398207	0.159387	0.29697	0.187891	0.232026	0.247976	0.085106	0.209622	0	0.157303	0.136131	0.196375	0.235669	0.084197	1.85768	3.82857	1.98342	0.402726	0.659722	0.595855	0.166929	0.289819	1.84886	0.468232	0.338983	2.36464
458.347	0	0.036364	0.34109	0.086157	0.294624	0.025751	0	0.0389007	0.031311	0	0	0	0	0.01061	0	0	0.064915	0	0.095154	0	0	0.024096	0	0	0.022989	0.043357	0	0	0	0	0	0.018484	0.041199	0	0.036254	0	0	0.105081	0.942857	0.353591	0	0	0	0	0.060587	0	0.214088	0.033898	0
461.253	0	0.039161	0	0.072604	0.064516	0.025751	0	0.04829	0	0.0300927	0.106667	0	0.0420633	0.026525	0.05999	0.05178	0.07728	0	0	0.042373	0.082388	0.024096	0	0.072983	0	0.039161	0	0.060131	0.04892	0.037487	0	0.029575	0	0	0	0	0.018135	0.071562	0.15	0.074033	0.0916977	0.106481	0	0.047244	0.052467	0.052696	0.114641	0	0.128914
465.151	8.16399	9.6993	4.8073	0.887061	2.84875	1.88841	1.17209	16.6019	6.45075	1.90972	11.1667	6.00532	1.63571	11.7666	5.66328	3.33765	5.12365	2.31894	2.30925	1.22352	2.51463	1.50602	6.85731	4.44814	5.67893	4.05268	6.57411	2.07473	14.2045	0.70618	4.07102	2.9159	1.84519	3.55067	10.1329	6.91295	0.53886	3.56504	3.96429	3.52818	8.55349	5.08681	6.57254	3.88315	2.49886	2.69158	9.51519	1.75424	3.59668
467.109	16.6717	15.9455	5.3787	3.47774	5.39893	1.45923	4.99767	23.4517	12.91	2.86458	17.8933	12.7287	7.19048	32.618	10.1974	9.08576	17.1236	7.20239	9.03554	4.39619	9.45473	1.85542	13.0629	13.6453	9.41609	5.4965	11.3048	8.0098	36.7287	2.58663	5.87972	5.56562	3.33895	5.60832	12.0514	8.23057	2.40285	9.39585	8.69286	9.58306	23.5985	7.23958	14.4819	8.84409	5.62461	6.05025	13.9599	3.9661	9.98527
469.315	0	0	0.69103	0	0.287097	0.042918	0	0.068411	0.0502287	0.041667	0.166667	0	0	0.140584	0	0.0997847	0.278207	0	0	0	0.523582	0	0	0	0	0.072727	0	0	0	0	0.082474	0	0.052434	0	0.042296	0	0	0.515563	0.885714	0.367588	0	0.232639	0	0	0.10431	0.328431	0	0.067797	0.423572
470.106	0.339357	0.317483	0	0.0613097	0.082796	0.025751	0.093023	0.524145	0.21135	0.038194	0.44	0.295213	0.15	0.885942	0.198839	0.195793	0.382278	0.129899	0.150661	0.0946327	0.186468	0.024096	0.28416	0.31114	0.195402	0.085315	0.207376	0.161438	1.14372	0.0455927	0.099656	0.115527	0.05618	0.103378	0.238671	0.183652	0.044042	0.188348	0.164286	0.141436	0.584882	0.215278	0.380829	0.168504	0.09619	0.131127	0.292818	0.161017	0.281768
470.331	0.078313	0.103497	1.5947	0.050823	0.34086	0.042918	0.069767	0.086519	0.11546	0.045139	0.16	0.12234	0.033333	0.103448	0.05612	0.0458473	0.407007	0.033298	0.044934	0	0.162587	0.024096	0.0910927	0	0.045977	0.040559	0.048017	0.039869	0.179825	0	0.051546	0.035736	0.037453	0.042989	0.075529	0.119958	0.0140327	0.386007	0.840476	0.461878	0.136307	0.166667	0.088083	0.059843	0.053092	0.595588	0.129834	0.101695	0.81768
476.204	0.630522	0.232635	0	0	0.124731	0.06867	1.26512	0.367203	1.09067	0.113426	0.406667	0.321809	0.130952	0.220159	0.494437	0.440129	0.284389	0.645161	0.298973	0.111229	0	0.120482	0.374849	0.291933	1.10345	0.184615	1.38413	0.182571	0.328948	0	0.484536	0	0.093633	0.199591	0.268882	0.340128	0	0	0	0.152486	0.26518	0.229167	0.92487	0.264567	0.143036	0.138072	0.405618	0.152542	0.18232
476.31	0	0	0	0.14666	0	0.042918	0	0	0.0632743	0.0231487	0	0	0.033333	0	0	0	0	0	0	0	0	1.14458	0	0	0	0	0	0.124837	0	0	0	0.451017	0.043071	0	0	0	0	0	0	0.057459	0	0.291666	0	0	0.0662083	0	0	0.0282483	0.055249
478.192	0.138554	0.061538	0.46179	0.044047	0.049462	0.042918	0.231008	0.117706	0.217221	0.041667	0	0.117021	0.057143	0.066313	0.13643	0.145631	0.086553	0.134235	0.07489	0.0512007	0	0.048193	0.099154	0.089629	0.204598	0.064336	0.263744	0.0703707	0	0.042553	0.111111	0.062847	0.046816	0.06653	0.10574	0.091295	0.0222363	0.0574617	0.071429	0.068508	0	0.138889	0.211572	0.072441	0.051218	0.053922	0.189227	0.033898	0.055249
483.082	7.06125	10.1664	4.9203	1.45612	6.75807	0.446352	0.35814	24.3803	6.49511	1.69097	1.22667	6.17819	2.36191	33.9973	7.80261	1.33333	2.16383	1.89386	2.35595	0.488347	3.53015	0.168675	4.61306	6.53905	11.3839	3.25315	5.18789	1.56863	38.6599	0.410334	1.08935	4.41312	0.917603	3.82088	0.897281	2.11783	1.29296	9.31045	4.99286	5.69945	23.7485	3.63889	4.98446	7.46457	4.86508	2.96283	3.72882	0.525424	9.09945
483.334	0.092369	0.0876453	1.5172	0	0.533333	0.042918	0.062791	0.11167	0.072407	0.097222	0.38	0.098404	0.0634923	0	0.110305	0.056634	0.497166	0	0	0	0.201791	0.072289	0.0947193	0.103713	0	0.125875	0.0807237	0	0	0	0.079038	0.062847	0.048689	0.037871	0.066465	0.119109	0.0302243	0.702314	1.58333	0.723757	0	0.21875	0.102763	0.11811	0.107433	0.655637	0.139503	0.067797	1.20995
485.079	1.62985	2.26573	1.1229	0.314134	1.54731	0.094421	0.162791	6.55433	1.45793	0.309028	0.306667	1.37234	0.616667	10.6048	1.83019	0.3274	0.445131	0.356573	0.451982	0.116525	0.912836	0.024096	1.00806	1.71362	2.65824	0.693706	1.00626	0.296296	12.4629	0.124958	0.264605	0.809612	0.161049	0.801433	0.202417	0.464756	0.285622	2.19074	1.13571	1.1558	6.7311	0.78125	1.52332	1.76063	0.926296	0.589461	0.918968	0.169492	2.17127
485.362	0	0.111888	0.46844	0	0.426882	0.103004	0	0.108987	0.039139	0.180556	0	0	0	0.169761	0	0	0.774343	0	0	0	0	0.084337	0.183797	0	0.128736	0.107692	0.091858	0	0	0	0.189003	0.0988913	0.151685	0.079836	0.030211	0	0	0.481245	0.935714	0.454881	0	0.392361	0	0	0.36852	0.17402	0.201657	0.076271	0.325967
495.213	0.0716197	0	0.056478	0	0.0394263	0.017167	0.430233	0.0207917	0.023483	0.020833	0	0.06117	0.061905	0.0194517	0	0.080906	0.200927	0.222858	0.123348	0	0.072239	0	0	0	0.046744	0.023776	0.208768	0.154902	0.0269907	0	0.041237	0.022181	0	0.022518	0.040282	0.038217	0.027202	0.057462	0.071429	0.041989	0	0.083333	0.069948	0	0.0620447	0.040441	0.084254	0.016949	0
496.343	2.18909	2.49138	2.0764	2.35883	3.76344	0.502146	0.583721	2.01308	0.939335	1.31597	18.7867	2.4672	0.947619	7.61185	7.80842	0.624595	1.84699	1.65869	0.610573	0.758121	10.726	5.06024	2.96937	4.34614	2.95632	15.7105	3.62839	0.351198	4.24663	1.24215	1.7835	3.30684	0.093633	2.46776	4.63746	8.66242	2.06153	10.9785	0.835714	0.430939	6.80504	3.14236	0.507772	5.26299	0.67791	0.843137	1.7942	0.101695	1.90055
508.354	0.11617	0.133983	0.2601	0	0.173993	0.0875	0	0.173814	0.057143	0.035842	0.810924	0.150376	0.050228	0.492205	0.336323	0	0.073643	0	0	0	0.496517	0.283951	0.182346	1.2549	0.106576	0.55641	0.073529	0	0.352427	0.169533	0	0.134456	0.0344468	0.052183	0.135647	0	0.101417	0.537209	0.212209	0.095097	0.352309	0.214533	0.205742	0.423645	0.103726	0.120707	0	0.106667	0.357895
510.332	0.20471	0.130737	0.90151	0.36804	0.190476	0.066667	0.207555	0.065302	0.07619	0.046595	0.915967	0.16792	0.0757996	0.142539	0.29148	0.0705734	0.219767	0.305264	0.159243	0.21118	0.69791	0.135802	0.336818	0.398693	0.156463	0.491026	0.0915966	0.127295	0.156311	0.255528	0.072864	0.071371	0.043702	0.132055	0.053628	0.229643	0.066856	0.27907	0.408721	0.105497	0.185822	0	0.135886	0.53202	0.104733	0.17527	0.209285	0.053333	0.265263
511.321	0.097331	0.0783497	2.75	0.258649	0.554029	0.075	0.190855	0.110136	0.114286	0.129032	0.457983	0.160902	0.09589	0.062361	0.149477	0.09601	0.651163	0.168009	0.140154	0.127329	0.283091	0.123457	0.213705	0.163399	0.073016	0.147436	0.092437	0.132995	0.176505	0.153563	0.052764	0.068164	0.231876	0.085197	0.056782	0.120769	0.051558	0.646512	2.18372	0.736999	0.148228	0.50865	0.110048	0.137603	0.310171	0.890088	0.20119	0.186667	1.22105
512.349	0.094192	0.0718587	5.3157	0.226798	1.54945	0.108333	0	0.056531	0.047619	0.11828	0.367227	0.100251	0.041096	0.044543	0.125561	0.0386532	0.294574	0.094427	0.0536544	0	0.230526	0.144033	0.18583	0.084967	0.07483	0.157692	0.065126	0	0.093204	0	0.080402	0.077787	0	0.113951	0.107886	0.162855	0.038527	1.02093	3.70814	1.22199	0.103115	0	0.0775124	0.0676524	0	1.89794	0.222619	0	1.72632
519.321	1.93469	1.36161	1.6616	1.28666	1.13278	0.308333	0.518887	0.830085	0.385714	0.44086	1.96134	1.28571	0.513699	2.43964	3.07773	0.315461	1.11783	0.5387	0.348237	0.350931	3.98265	0.888889	1.75261	6.91358	0.820862	2.86385	1.68697	0.410386	2.09612	0.481572	0.31407	0.927025	0.315681	0.772098	0.659306	1.09058	0.473201	1.70698	1.49419	0.57682	2.89903	1.61038	1.08612	2.53366	0.721047	0.581943	0.764286	0.266667	1.07368
520.336	2.67316	4.27399	5.6692	1.52224	2.00092	0.308333	0.368589	3.01949	0.65873	1.13978	2.02101	1.75188	0.305936	8.33408	3.69507	0.219451	0.362403	0.358101	0.597593	0.207039	2.51868	5.74074	1.27294	10.0116	1.10658	8.51539	3.11345	0.414187	7.38932	0.630958	0.327638	3.35953	0.403599	1.04047	0.578549	2.1592	1.01813	5.79023	1.05523	0.502228	4.94629	3.54602	0.555024	3.09031	1.42397	1.31796	1.73643	0.826667	2.8
522.356	6.0832	8.95318	9.9081	3.12422	3.31868	0.825	0.280318	5.31969	2.38571	0.967742	3.39076	3.1203	0.13242	12.314	13.3976	0.404239	0.835659	0.318885	0.482373	0.231884	5.37302	7.83539	3.41208	31.2781	5.09977	15.1854	2.43277	0.286891	14.3369	1.13145	0.432161	1.76343	0.10257	1.18566	1.347	3.02013	0.924872	12.4809	0.537791	1.16434	10.6241	10.9377	4.03828	13.1363	3.38167	3.18665	4.36905	1.21333	13.7895
524.368	4.29011	2.24061	5.3081	3.15475	3.73718	0.7375	0.917296	1.85575	1.82381	1.46523	11.2395	3.69373	0.586758	9.12027	3.8565	0.977556	0.641473	0.728586	0.692175	0.702899	11.4433	5.12346	2.72102	9.45969	2.97959	14.6828	2.90294	0.744016	2.40971	2.30221	0.962312	1.37824	0.491003	0.801917	2.46372	3.54803	1.87388	4.15116	1.37849	0.838038	4.55145	4.11696	1.01914	3.14286	2.16113	1.74877	1.49881	0.586667	4.3579
538.343	0	0	0.69697	0.679187	0	0.091667	0	0	0.0476193	0.746953	0	0	0	0	0	0.167581	0.296899	0	0	0	0.575681	0.16461	0	0.505447	0	0.224359	0	0.243192	0	0.325553	0	0	0.0784062	0	0	0	0	0	0	0	0	0.346021	0	0	0.171199	0	0	0.08	0
539.351	0	0.107093	0.83889	0.376167	0.227106	0.091667	0.137177	0.081872	0.047619	0.21147	0	0	0.10274	0.100223	0.175785	0.130922	0.31279	0	0	0	0.241925	0.098765	0	0.194626	0	0.121026	0.088235	0	0.183496	0	0.075879	0.055333	0.111825	0	0	0	0	0.204651	0.65	0.248143	0.198067	0.292042	0.172249	0.113301	0.206445	0.207458	0	0.08	0.357895
542.325	0.932496	1.40473	0.74798	0.489292	0.343407	0.075	0.189265	0.626381	0.123809	0.179928	0.37479	0.657143	0.0666664	2.89532	1.19013	0.0857852	0.087209	0.133333	0.165951	0.152588	0.573781	0.148148	0.35424	6.82135	0.186395	1.33769	1.07563	0.203927	3.48641	0.199017	0.070352	0.64849	0.077121	0.162939	0.0933752	0.337603	0.25779	1.41395	0.430233	0.135215	1.86466	0.622837	0.191388	0.963875	0.246324	0.329735	0.431905	0.08	0.610526
544.342	4.70832	6.1057	3.7222	2.10159	4.20787	0.5	0.238569	3.46589	1.69048	0.863799	1.04622	3.11779	0.141553	9.36704	9.61883	0.270574	0.532946	0.285965	0.564059	0.224016	3.72514	0.925926	2.88153	33.8526	3.46712	8.98718	2.11092	0.198861	11.685	0.679361	0.145729	0.986634	0.076093	0.991125	0.271293	2.24428	1.20283	9.29116	0.514535	0.468054	8.32223	10.3149	3.47847	10.0279	2.20222	1.58489	2.86191	1.12	6.73684
546.337	3.77865	2.05656	6.9874	2.63855	2.47253	0.3625	1.25447	1.39734	1.08095	0.666667	3.33193	2.73183	0.889041	5.902	3.8003	0.927182	3.61705	0.833849	0.993121	0.606626	7.17492	0.938272	2.15331	13.1481	1.67347	4.86154	1.91597	0.978467	2.86602	1.17322	0.436683	0.968992	0.938303	0.57721	0.9653	1.59835	1.0953	3.12791	6.1657	2.8737	4.99248	2.60554	1.78947	2.98522	1.50252	2.53189	1.27143	1.09333	3.54737
550.378	0	0	0.2096	0	0.300916	0.054167	0	0.054581	0.028571	0	0	0	0	0.140312	0.396114	0	0	0	0	0	0	0.345679	0	0.915759	0	0.182051	0	0	0.441747	0	0	0	0.05527	0	0	0	0	0.109302	0	0.0888558	0	0.24083	0	0	0.0811684	0.153092	0	0.053333	0.353684
553.37	0	0	1.2222	0	0.338827	0.083334	0	0.090643	0.104762	0.0967746	0	0	0	0	0	0	0.475581	0	0	0	0	0.074074	0	0	0	0.111283	0.113445	0	0	0	0	0	0.130077	0	0.072555	0	0	0.393023	1.0814	0.468648	0	0	0.138756	0	0	0.42787	0	0.149333	0.568421
554.371	0.053375	0	3.1919	0	0.404396	0.0625	0	0.042885	0.038095	0.096774	0	0	0	0	0	0.057356	0.22248	0	0	0	0	0.135802	0.106852	0	0.06576	0.0733334	0	0	0	0	0.052764	0	0.0889462	0	0.041009	0	0	0.341395	1.86919	0.407132	0	0.231142	0.066986	0	0.178248	0.704219	0	0.08	0.642105
557.102	11.7002	8.66064	16	4.20681	18.539	2.175	1.84294	18.474	9.87143	6.53047	1.29832	9.62155	6.3653	19.4437	11.1492	3.33042	7.01589	4.45583	5.26019	1.75569	7.58252	1.12346	6.56446	11.6826	14.1451	9.15769	9.16177	4.07283	28.4835	1.55061	2.61105	6.12724	3.79692	6.2705	1.67823	0	3.2902	18.8619	14.9971	17.285	19.7014	10.827	9.72727	11.7054	14.1782	10.1992	5.90833	3.64	16.3474
558.304	0.55573	1.707	0.60151	0.339923	0.296337	0.0283336	0.184891	0.954191	0.0793647	0.0716846	0.165546	0.353384	0.075342	3.64588	1.34828	0.0825432	0.046512	0.106811	0.117798	0.110766	0.31045	0.049383	0.175378	5.09804	0.349206	0.733334	0.565126	0.0925906	3.57864	0.149877	0.040201	0.674151	0	0.190983	0.044164	0.237511	0.224363	0.893488	0	0.060922	2.25156	0.3391	0.102393	0.960591	0.194764	0.077527	0.182857	0.053333	0.284211
558.486	0.020722	0.019471	0.60151	0.218562	0.10348	0.083333	0.0349898	0.037037	0.047619	0.071685	0.067227	0.082707	0.031963	0.017817	0	0.069825	0	0.015996	0.0950996	0.019876	0.079797	0.074074	1.223	0.0559193	0.027211	0.019231	0.02521	0.067131	0.274757	0.05774	0.01005	0.011227	0.065553	0.014909	0	0	0.074221	0.065116	0	0.071322	0	0.235294	0.038278	0	0.070493	0.020608	0.108333	0.053333	0.042105
559.327	0.586499	0.512286	5.4323	0.820428	1.8022	0.279167	1.07396	0.637426	0.509524	0.688173	0.412605	0.568421	0.584475	0.997773	0.603886	0.562344	4.09884	0.775129	0.672399	0.402692	0.869791	0.790123	0.531939	1.46042	0.315193	0.673077	0.619748	0.80076	1.15437	0.409091	0.239196	0.380112	1.07198	0.174299	0.286436	0.288198	0.275127	1.92791	7.25581	2.76969	0.83072	1.67474	0.435407	0.477505	1.61329	2.01786	0.489285	1.04	2.55368
560.321	2.44584	5.24942	6.5833	1.7899	1.09157	0.133333	0.483101	2.07375	0.6	0.247312	0.357143	1.31779	0.267123	6.66592	7.06577	0.281795	1.28295	0.331372	0.398452	0.248862	2.06599	0.234568	1.18002	23.0218	2.72698	1.99231	0.827731	0.442685	8.63534	0.455774	0.11407	0.918203	0.231106	0.459709	0.119874	0.572736	0.428895	2.70698	1.73256	0.719167	6.85714	2.58478	2.4067	7.23448	0.960725	0.755643	0.862143	0.226667	1.87368
562.328	1.68603	1.52295	1.0616	1.41845	0.843407	0.079167	0.236581	0.8577	0.293651	0.207885	0.403361	1.02256	0.267123	5.44276	2.39103	0.190773	0.174807	0.224871	0.177128	0.180745	2.73908	0.074074	0.686411	7.84749	1.58503	1.84385	0.747899	0.277898	1.72816	0.356265	0.082915	0.564555	0.071979	0.292865	0.082019	0.534309	0.505723	0.844186	0.455232	0.22734	3.00107	0.813149	0.696651	1.83415	0.441088	0.168204	0.285714	0.053333	0.465263
564.336	0.131868	0.091794	0.15758	0.415706	0.104396	0	0.188867	0	0.057143	0.050179	0.243697	0.175439	0.107306	0.297995	0.245142	0.077306	0	0.134159	0	0	0.373781	0	0.140302	0.490196	0.120181	0.168462	0.0676472	0.302596	0.191262	0.14742	0.045226	0	0	0.045083	0.025237	0	0.0698016	0.127907	0.216279	0	0.232009	0.516263	0.105263	0.128079	0.196979	0.033366	0.152381	0.133333	0.084211
566.325	0.290424	0.446454	0.23232	0.372213	0.527473	0.05	0.205169	0.367446	0.185714	0.086022	0.205882	0.551378	0.0680362	1.16481	0.967115	0.091521	0.091085	0.113519	0.140843	0	0.420519	0	0.362369	1.13725	0.349206	0.629487	0.203361	0.141229	1.26699	0.174447	0.022111	0.048115	0.0318766	0.13454	0	0.247941	0.256091	0.997674	0.177326	0.056463	1.02513	1.54671	0.210526	0.809524	0.260825	0.110893	0.354286	0.08	0.505263
567.341	0.133124	0.155772	0.30303	0.303349	0.529304	0.0875	0.196819	0.178362	0.0936507	0.078853	0.222689	0.288221	0.191781	0.271715	0.325859	0.122195	0.22093	0.123323	0.676698	0	0.188727	0.08642	0.41115	0.383442	0.120182	0.412821	0.079832	0.250158	0.459612	0.132678	0.054271	0.0719063	0.131105	0.092652	0.044164	0	0.115581	0.488372	0.560465	0.301634	0.383459	0.598616	0.15311	0.287356	0.318228	0.0838078	0.319048	0.08	0.252632
568.343	0.317112	0.163654	0.27273	0.250961	0.326007	0.0616672	0	0.170565	0.0936507	0	0	0.425062	0	0.737194	0.382661	0	0	0	0.173688	0	0.30209	0.049383	0	0.509803	0.197279	0.565384	0.109244	0.121596	0.584466	0	0.030151	0.059342	0	0.089457	0	0.182983	0	0.576745	0.209883	0.130758	0.679914	0.747405	0.157895	0.20624	0	0.081452	0	0	0.431579
568.461	0.086342	0.0848397	0	0	0.723077	0.23	0	0.411306	0.314286	0.143369	0.495798	0	0.018265	0.117149	0	0.022444	0.226744	0	0	0	0	0.160494	0.471777	0.076253	0.097506	0.084615	0	0	0	0	0.057789	0	0.163239	0	0.11041	0	0	0.204651	1.21802	0.555721	0	0.415225	0	0	0	0	1.62857	0.133333	0.147368
572.368	0.113343	0.087622	0.24293	0.175288	0.697985	0	0	0.081871	0.028571	0	0.184874	0.192982	0	0.342984	0.644245	0	0.03876	0	0	0	0.180494	0	0	1.0581	0.070295	0.38359	0.0260504	0	0.307767	0	0.030151	0.0251263	0	0.027334	0.015773	0	0.098583	0.208838	0.15407	0.078752	0.263158	0.370242	0.114833	0.204598	0	0.105005	0.152381	0.133333	0.368421
574.343	0.186814	0.212795	20.722	0.458649	5.22454	0.5625	0.521273	0.272579	0.219048	0.476703	0.257143	0.243108	0.152968	0.126949	0.330344	0.157108	0.829457	0.299278	0.203783	0.16501	0.416719	0.592593	0.354472	0.638344	0.197279	0.583333	0.239496	0.349841	0.216699	0.243243	0.128141	0.155573	0.848329	0.15229	0.164038	0.309241	0.127365	4.10233	13.1762	3.96018	0.220193	1.63875	0.157895	0.223645	1.25076	5.39843	0.409524	0.426667	5.39158
575.501	0	0	6.245	0	0.106227	0.066667	0.06163	0.032164	0	0.057348	0	0	0	0	0	0.042394	0	0.03612	0.049183	0.049897	0	0.123457	0	0	0.018141	0.020513	0	0	0.952427	0	0.015075	0.009623	0	0	0.006309	0	0	0.081395	0	0.063893	0	0.269896	0	0.067323	0.106747	0.086359	0	0	0.063158
578.413	0	0	0.15909	0	0.086996	0.05	0	0.0279403	0.038095	0.0344084	0	0	0	0	0	0	0.04845	0	0	0	0	0.049383	0	0.191721	0	0.028205	0	0	0	0	0.020101	0	0.0544982	0	0.018927	0	0	0.097674	0.148256	0.072808	0	0.190311	0.095694	0	0.073515	0	0	0.053333	0
581.305	0.322449	0.158554	2.5146	0.990665	0.759707	0.316667	2.14752	0.310591	0.409524	0.519713	0.415966	0.45614	0.600457	0.305123	0.352765	0.516957	2.39341	1.00485	0.787619	0.46998	0.830906	0.407407	0.415563	0.551198	0.222222	0.461283	0.401261	1.171	0.426019	0.434889	0.200503	0.148356	1.22134	0.123536	0.176656	0.217749	0.333145	0.789302	3.22558	1.19465	0.395274	1.51903	0.363636	0.249918	1.80423	0.807458	0.437857	0.64	1.22105
582.305	0.210989	0.35744	0.47677	0.310709	0.531502	0	0.365805	0.556531	0.120635	0.085305	0.159664	0.360902	0.089041	1.26281	1.00658	0.092269	0.253876	0.16966	0.149613	0.128364	0.280811	0.049383	0.279442	0.795934	0.585034	0.394872	0.144958	0.193794	1.27282	0.151106	0.045226	0.085004	0.086119	0.164004	0	0.203111	0.194335	0.793023	0	0.124814	1.1493	1.47751	0.157895	0.83087	0.311178	0.141315	0.212381	0	0.32421
582.405	0	0	3.9975	0	0.57326	0.108333	0	0	0.028571	0.0465948	0	0	0	0	0	0	0	0	0	0	0	0.135802	0	0	0	0	0	0	0	0	0	0	0	0	0.0277606	0	0	0.432558	2.37209	0.482912	0	0.111419	0	0	0	0.839058	0	0.106667	0.694737
582.518	0.021978	0.005563	1.2828	0	0.198718	0	0.011928	0.024366	0.028571	0.032258	0.067227	0.057644	0.025114	0.0204904	0	0	0.027132	0	0	0	0	0.049383	0	0.159041	0	0.015385	0.0260504	0	0.646408	0.019656	0.005025	0.00855367	0	0.00781	0.012618	0	0	0.127907	0	0	0	0.394464	0.038278	0	0.069486	0.083415	0	0.026667	0.063158
584.326	0.086342	0.111265	0.2601	0.164196	0	0	0.127237	0.097466	0.038095	0.0351262	0	0.098245	0.0479456	0.238753	0.2287	0	0	0	0.0625968	0	0.0934766	0.074074	0	0.159042	0.07347	0.080769	0.0315122	0.09525	0.218059	0.114251	0	0.0326113	0	0.039403	0	0.066789	0.0361474	0.0865116	0	0	0.568206	0.221454	0.08134	0.102463	0.0761332	0	0	0	0.063158
584.523	0.070644	0.025035	0.12879	0.162987	0.538462	0.316667	0.0449308	0.0763483	0.038095	0.139785	0	0.203008	0.098174	0.026726	0.155456	0.034913	0.108527	0.0306504	0.201204	0.057971	0.11463	0.345679	1.96725	0.309368	0.049887	0.038462	0.088235	0.103863	4.33592	0.0375926	0.00402	0.0139003	0.118252	0.030884	0.028391	0	0.206685	0.511628	0.343023	0.26003	0.117078	2.29135	0.066986	0.093596	0.305136	0.324828	0	0.0560002	0.147368
585.376	0.166719	0.230876	0.14949	0	0.617765	0.2	0.339961	0.205653	0.131746	0.21147	0.277311	0.275188	0.139269	0.193764	0.19133	0.202993	0.864341	0.21517	0.186586	0	0.188727	0.419753	0	0.235294	0.151928	0.224103	0.161764	0	0.381553	0	0.178392	0	0.570694	0.1459	0.044164	0	0.092918	0.434884	1.47384	0.543834	0.380236	1.24568	0	0.10739	0.781873	0.225712	0.492857	0.266667	0.252632
587.364	0.599686	0.350487	4.2449	0.639758	1.2555	0.35	1.15507	0.576024	0.580952	0.817204	0.489076	0.578947	0.573059	0.44098	0.468161	0.564339	3.31977	0.73034	0.588134	0.393168	0.811273	0.790123	0.657375	0.703703	0.38322	0.669231	0.665966	0.858011	0	0.315725	0.307538	0.360866	1.24807	0.26837	0.343849	0.31473	0.252124	1.68372	4.375	1.98514	0.630505	2.22561	0.497608	0.402299	1.83988	1.58489	0.644048	1.29333	2.12632
589.48	0.102041	0	0.045455	0	0.253663	0.125	0	0.042885	0.019048	0	0	0	0	0	0.139013	0	0	0	0.073087	0.065839	0	0.106996	0.547038	0.775599	0	0	0.084034	0	3.66699	0	0.005025	0	0	0	0.012618	0	0.133711	0.213953	0	0.231798	0.250484	1.19377	0.162679	0.110016	0.179255	0.135427	0	0.066667	0.063158
590.436	0	0	0.33081	0	0.501099	0.091667	0	0.147498	0.095238	0.075269	0.232774	0	0.0872146	0	0	0.099003	0.222868	0	0.845228	0.043478	0.082964	0.234568	0.367015	0	0	0.180769	0.060924	0	0	0.036855	0.055276	0.046512	0.324421	0	0.100946	0	0.12238	0.206977	1.36337	0.414562	0	0.491349	0.100478	0	0.270896	0	0.504762	0.146667	0.242105
591.433	0.094192	0	0.11869	0	0	0	1.1666	0	0.061905	0.053763	0.214286	0.325815	0.098174	0	0	0	0.106589	0	0.214961	0	0.115896	0.0658437	0.801161	0	0.546485	0.082051	0	0	0	0	0.022613	0.0326117	0.790488	0	0.031546	0	8.86516	11.0302	0.453488	0.149777	0.303974	0.975779	0.167464	0.100164	1.16314	0	0.238095	0	0.094737
595.532	0.028571	0.011127	0.14141	0	0	0.0625	0.015905	0	0.00317467	0.057348	0	0	0	0.013363	0.041854	0	0	0	0	0	0	0.098765	0	0.100944	0	0	0.021008	0	0.75631	0	0	0.007217	0	0.01065	0	0	0	0	0	0	0	0.231834	0	0	0.0787514	0.075564	0	0.026667	0.021053
599.397	0.259027	0.311543	1.3682	0.662273	0.934249	0.278333	0.256461	0.182261	0.109524	0.401434	0.285715	0.388471	0.109589	0.331849	0.356352	0.134663	1.17054	0.132611	0.152193	0.120911	0.450285	0.555556	0.689199	0.660131	0.197279	0.314103	0.204202	0.18632	0.822719	0.174938	0.201005	0.214113	0.565553	0.28683	0.063091	0.113449	0.067989	0.760465	1.76512	0.760773	0.554028	1.33287	0.277512	0.265353	1.13797	0.367027	0.783095	0.266667	0.774736
600.406	0.065934	0.086231	0.35252	0.230643	0.216117	0.0725004	0	0.0428853	0.047619	0.107527	0.189076	0.135338	0.070776	0.106904	0.107025	0	0.304651	0	0.052451	0	0.152755	0.17284	0	0.169934	0.056689	0.088462	0.058824	0	0	0	0.060302	0.060946	0.158869	0.075967	0.031546	0	0	0.25721	0.453488	0.177414	0.154672	0.432526	0.114833	0.103448	0.280967	0.092247	0.246429	0.08	0.178947
601.507	0	0	0.13939	0	0.142857	0.104167	0.081511	0	0.02381	0	0	0	0	0	0	0	0	0	0.061049	0.057971	0.153515	0.074074	0.278746	0.299927	0.018141	0	0.058824	0	0.832039	0.0582314	0	0	0	0	0.018927	0	0.101983	0	0	0.095097	0	0	0.047847	0	0	0.16683	0	0	0
603.466	0.124333	0	0	0	0.236264	0.0933336	0	0	0.019048	0	0	0.215539	0.0977172	0	0	0	0	0	0	0	0	0.049383	0.271777	0.681917	0	0	0	0	2.66117	0	0	0	0	0	0	0	0	0	0	0	0.227712	0.723183	0.186603	0.129721	0.153273	0	0	0	0
605.456	0.359498	0.06815	0.17475	0.499506	0.805861	0.258333	0	0.194931	0.057143	0.075269	0	0.566416	0.200913	0.100223	0.547085	0.0807978	0.182171	0	0.195185	0	0.161368	0.098765	1.69802	1.8947	0.23356	0	0.233613	0	13.0184	0	0	0	0.069409	0.068512	0.025237	0	0.424929	0.874419	0.47093	0.506686	0.995489	2.9481	0.534929	0.451888	0.484391	0.158979	0.218333	0	0
607.461	0.22763	0	0	0	0.474359	0.116667	0	0.151072	0	0	0	0	0	0	0	0.094763	0	0	0	0	0	0	0.967712	0.555556	0	0	0.096639	0	5.62233	0	0	0	0	0	0	0	0.335977	0.310233	0	0.194057	0.523093	0.629758	0.267943	0.16913	0.237261	0.086359	0	0	0.094737
608.4	0	0	0.13384	0.498956	0	0.15	0	0	0.0158733	0.0681	0	0	0	0	0	0	0.108915	0	0	0	0	0.814815	0	0	0	0.170513	0	0	0	0	0	0.195669	0.180977	0	0	0	0.135411	0	0	0.077266	0.216971	0.539792	0.105263	0	0.223565	0	0	0.146667	0.101052
610.547	0.512716	0.040334	0.81818	0.441516	1.77289	0.733333	0.22664	0.371345	0.0650797	0.845878	0	0.904261	0.651142	0.0775056	0.442451	0.200748	0.275194	0.136636	0.364747	0.459627	0.30779	0.777778	0.376771	1.65142	0.092971	0.087179	0.829412	0.360355	10.0614	0.114251	0.024121	0	0.083548	0.13596	0.0529966	0	0.479773	1.95116	1.73547	1.42912	0.392696	4.48443	0.464115	0.231527	1.40383	2.22865	0.371904	0.453333	1.17895
612.563	0.864992	0.045897	1.4101	0.655903	2.15568	1.39167	0.209543	0.421053	0.161905	0.65233	0	0.805012	0.483561	0.143875	1.06726	0.264838	0.281008	0.132611	0.752365	0.444306	0.393034	1.02469	0.335656	1.76253	0.202268	0.160256	0.721849	0.447119	17.4903	0.121622	0.005025	0.022454	0.0976864	0.123536	0.053628	0	0.56442	3.20698	1.58721	2.31114	0.613319	6.39792	0.857416	0.415435	1.77442	3.73798	0.633333	0.626667	1.65263
614.498	0.067504	0	0	0	0	0.241667	0	0.070175	0.042857	0.114695	0	0.165414	0.03653	0	0	0.0453868	0	0	0.078246	0	0	0.222222	0.993496	0.208424	0.049887	0.071795	0.094538	0	0	0	0	0	0.241645	0	0	0	0.0847592	0	0.111047	0	0.131042	0.508651	0	0.068966	0.267875	0	0.164286	0.106667	0
615.499	0.715541	0	0.2601	0	0.768315	0.358333	0.287872	0.194282	0.0634923	0.275986	0	0.902256	0.659817	0.093541	0.366517	0.290524	0.261628	0.140145	0.365434	0.35176	0.273717	0.353909	0.569105	2.63108	0.102041	0.075641	1.04622	0.341355	7.9233	0	0	0	0.0999998	0.093362	0.053628	0	0.518414	0.869767	1.42151	1.14562	0.726101	2.61938	0.54067	0.295567	1.00201	1.17998	0.290476	0.293333	0.357895
617.516	1.08258	0.0755683	0.46364	0.672048	1.04945	0.545833	0.25328	0.238467	0.133333	0.265233	0	0.915288	0.456621	0.164811	0.814648	0.358603	0.360465	0.151909	0.697851	0.37205	0.382901	0.271605	0.386759	3.73566	0.156463	0.057692	0.848739	0.429512	13.8961	0.113513	0	0.0237907	0.047558	0.070997	0.037855	0	0.658924	1.53488	1.77849	1.8636	1.11278	3.00346	1.19617	0.576355	1.13092	1.80079	0.469048	0.333333	0.705263
620.437	0.149137	0.069541	0.36061	0	0	0.17	0	0.132228	0.119048	0.172043	0	0.218045	0	0.106904	0.134529	0	0.054263	0	0	0	0	0.259259	0.390244	0	0.108844	0.105128	0.136135	0	0	0	0.058794	0.0582727	0.329049	0.066383	0.0492112	0	0.100283	0.169767	0.598256	0.181278	0.226423	0.747405	0.198087	0.121183	0.294059	0	0.207143	0.186667	0.231579
621.441	0.210361	0	0.10859	0	0.210073	0.325	0	0.077973	0	0.096774	0	0.441103	0	0	0.258595	0	0	0	0.149098	0	0	0	1.00558	0.72549	0	0	0.114706	0	2.59223	0	0	0	0.151671	0.103301	0	0	0.180737	0.167442	0.288954	0.148588	0.546938	0.747405	0.287082	0.247947	0.309165	0.073602	0	0	0.147368
622.396	0.0825748	0.037552	0.13384	0.568479	0.089744	0	0.568589	0.038986	0.038095	0.057348	0.268908	0.213033	0.134703	0.048998	0.125859	0.175312	0.106589	0.226006	0.185899	0.34265	0.187587	0.074074	0	0	0.095238	0.064103	0.0462184	0.366688	0	0.299509	0	0.025127	0.061697	0.0475687	0.025237	0	0.130652	0.0441858	0.133721	0.062407	0.192267	0.261592	0.143541	0.08867	0.170192	0	0.175476	0	0.073684
623.44	0.0854	0	0.10707	0.421197	0	0	0	0.0536063	0	0.043011	0	0.26817	0	0.062361	0	0	0	0	0.115219	0	0.190247	0.049383	0.590012	0	0	0	0.0495796	0	0	0	0	0	0.050129	0	0.012618	0	0.134391	0	0	0.080238	0.320086	0.249135	0.205742	0.100164	0.147029	0	0	0.0213336	0.115789
626.534	0.0659342	0	0.090909	0.168588	0.137363	0.454167	0	0	0.038095	0.086022	0	0.19599	0.077626	0	0	0.0491268	0.042636	0	0.075666	0.0788826	0.131095	0.185185	0.610917	0.136529	0.036281	0.030769	0.063025	0	0.707767	0.0545454	0	0	0.0277638	0.034079	0.006309	0	0.112748	0	0.148256	0.138187	0.128894	0.467128	0.100478	0.064039	0.202417	0.151129	0.178571	0.106667	0.063158
629.447	0.270015	0.126564	4.0732	0	1.07253	0	0	0.435023	0.298413	0.189964	0	0.44411	0.178082	0.148775	0.235276	0.253117	0.447674	0	0.159071	0	0.279924	0.156379	0.60302	1.0276	0.1678	0.132821	0.218487	0	3.45049	0	0.053769	0	0.208227	0.099751	0.107256	0	0.206233	0.693023	1.94186	1.01337	0.567992	1.15225	0.368421	0.224631	0.495267	1.30226	0.342857	0.213333	0.452631
631.478	1.31805	0.117756	0.60252	0.784184	1.94231	0.579167	0	0.645549	0.07619	0.399284	0	1.5589	0.780822	0.271715	0.998505	0.411471	0.25814	0.254902	0.36062	0.229607	0.265358	0.234568	0.851336	4.94989	0.342404	0.1	1.5626	0.336289	20.8709	0	0.020101	0.0590747	0.068123	0.193823	0	0	1.10708	2.48233	1.2093	1.86478	1.98496	4.55363	1.29187	0.949097	1.69789	1.20903	0.357143	0.16	0.473684
633.495	2.00628	0.194251	0.93182	1.21944	2.73626	0.933333	0	0.697531	0.122222	0.225806	0	1.50627	0.649315	0.314031	2.28401	0.378055	0.424419	0.219298	0.686501	0.336439	0.350221	0.156379	0.823461	6.07843	0.689342	0.0876928	1.27101	0.510449	36.167	0.144963	0	0	0	0.159744	0.031546	0	1.33235	4.03256	1.78488	3.02229	3.05048	5.97578	2.32058	1.7376	2.32024	1.90402	0.65119	0.226667	1.02105
636.411	0	0.013909	0.2298	0	0	0.145833	0.749503	0	0.047619	0.071685	0.222689	0	0.178083	0.0525612	0	0	0.144186	0.309081	0	0.420704	0.165928	0.213992	0	0	0	0.066667	0	0.50475	0	0.46683	0.042714	0.0280677	0.212083	0.0610573	0.0201898	0.0955172	0	0	0	0	0	0.451903	0	0	0.317623	0	0	0.106667	0.063158
636.562	0.835165	0.0602693	1.4268	0	2.7674	0.758333	0	0.698505	0.066667	1.56989	0	1.59148	0.747946	0.130512	0.627803	0.30798	0.293024	0.254076	0	0.509731	0.465485	0.740741	0	1.80683	0.132426	0.0841022	0.62605	0	10.0427	0	0.015075	0.00989033	0.0359892	0.225772	0.088328	0	0.475355	1.84419	2.56105	2.43536	0.639098	2.89965	0.5311	0.179639	1.56596	5.44946	0.530238	1.08	1.82105
638.579	0.815384	0.0607323	2.0894	0	2.26923	0.8625	0	0.551007	0.125396	1.27957	0	1.17293	0.776256	0.207127	1.35964	0.506234	0.352713	0	0.745313	0	0.507536	0.839506	0.302904	3.12927	0.179138	0.107692	0.691597	0	11.3272	0	0.005025	0.016038	0.064267	0.162584	0.069401	0	0.58017	3.41628	2.60174	2.55275	0.619119	6.66436	1.04306	0.438096	1.96677	9.03199	0.670238	0.933333	3.23158
641.518	1.07033	0	0.38687	0.539484	1.47527	0.345833	0.159045	0.337232	0.033333	0.433692	0	1.5188	0.576256	0.213809	0.500448	0.334164	0.292636	0.216202	0.324162	0.378882	0.379987	0.185185	0.383042	2.66739	0.111111	0.052564	0.488236	0.371121	7.37476	0.111794	0	0	0	0.106496	0.037855	0	0.58017	0.986047	1.76802	2.02912	1.35231	1.19792	0.808612	0.280788	0.858006	2.3686	0.348333	0.293333	0.652632
643.428	0	0.106629	1.0449	0	0.334249	0	0	0.10039	0.198413	0.152688	0	0	0	0.093541	0	0	0.434109	0	0	0	0	0.222223	0.381185	0	0.129252	0.147435	0	0.362128	0	0	0	0.08741	0.247301	0.095847	0.094638	0	0	0.304651	1.09012	0.461515	0	0.447751	0	0	0.372609	0	0	0.186667	0.305263
643.533	0.999058	0	0.45707	0.553213	0.939377	0.5	0.316104	0.239766	0.061905	0.247312	0	1.09273	0.547945	0.164811	0.807174	0.401496	0	0.183281	0.604471	0.382609	0.337302	0.148148	0	4.09078	0	0.058974	0.536134	0	8.07184	0.140049	0	0	0	0	0.0555202	0	0.704816	1.43256	1.88663	2.00178	1.01396	2.68512	1.03732	0.459113	1.03263	3.98077	0.527381	0.44	1.16842
647.479	0.358242	0.0741767	0	0.795168	0.228938	0.583333	0	0.103314	0.033333	0.057348	0	0.6401	0.438356	0.0819604	0.361734	0.31172	0.209302	0	0.244196	0	0.241925	0.0905347	0.815331	1.4459	0.097506	0	0.163866	0.347815	3.32816	0	0	0	0	0.100461	0.012618	0	0.422097	0	0.461046	0.323923	0.816756	1.01038	0.708134	0.336617	0.523666	0.175662	0.432143	0.053333	0.105263
649.485	0.427001	0.115902	0.23232	0.823723	0.309524	0.504167	0	0.108836	0.038095	0.050179	0	0.674185	0.310503	0.075724	0.494768	0.152867	0.238372	0	0.269991	0	0.245725	0.074074	0.764227	1.59259	0.14966	0.057692	0.128151	0.347182	6.69515	0	0	0	0	0.096911	0	0	0.394787	0.149767	0.280233	0.355126	0.89044	1.07266	0.76555	0.497209	0.448942	0.162905	0.372619	0.053333	0.157895
650.449	0.208792	0.0917943	0.34849	2.12103	0.220696	0.254167	1.30378	0.076024	0.047619	0.060932	0.264706	0.496241	0.388128	0.109131	0.375187	0.7399	0.259302	0.647265	0.734307	1.11077	0.313489	0.111111	0.381417	0.472767	0.170068	0.123077	0.134453	0.998733	0	0.776167	0.036181	0.060946	0.136246	0.171459	0.025237	0	0.330878	0.134884	0.251744	0.135215	0.334049	0.44775	0.22488	0.261084	0.329305	0	0.417857	0.053333	0.084211
652.418	0	0.040333	0.56566	0.566722	0	0.083333	0.590457	0	0.019048	0	0.221009	0	0.152968	0	0.103139	0.158603	0.100775	0	0.184867	0.299172	0	0.296296	0	0	0.043537	0.064103	0	0.431286	0	0.27887	0.030151	0.068966	0.147815	0	0	0	0	0	0	0	0	0	0.095694	0	0	0	0	0	0
653.46	0.159183	0	0.2197	0.405272	0.377472	0	0	0.057505	0.028571	0.050179	0	0.278195	0	0.046771	0.183857	0.119451	0	0	0	0	0.148828	0.123457	0.299652	0.360929	0.06576	0.03718	0.052521	0	1.16602	0	0	0.0288697	0.069408	0	0.012618	0	0	0.165116	0.258721	0.13997	0.352954	0.360554	0.172249	0.113629	0.167371	0	0	0	0.084211
654.572	0	0	0.11111	0.182317	0	0.483333	0	0.0539307	0.038095	0.0810034	0	0	0.052511	0.044543	0	0.0887776	0	0	0.107481	0.065217	0.147815	0.259259	0	0.19971	0	0.048718	0	0	0.854369	0	0	0	0	0	0	0	0.148442	0.113023	0	0.262704	0	0.626298	0.114833	0	0.316617	0.43474	0	0.12	0.168421
655.467	1.05652	0	0	0.566173	2.43736	0.358333	0	0.390839	0.0523813	0	0	0	0.334247	0	0	0.259351	0	0.177503	0	0	0.18176	0.189301	0	0	0	0	0	0	5.73243	0	0	0	0	0	0	0	0.68	0.645582	0.793605	0.876672	1.41676	1.55363	0	0	0.673112	0.411187	0	0	0.431579
656.589	0	0.0315253	0.12374	0.43822	0	0.295833	0	0.0367123	0.052381	0	0.0436974	0	0	0	0	0	0.108527	0	0.505589	0	0.250792	0.074074	0.958189	0	0	0.028205	0	0.196327	0	0.158231	0.015075	0.00855367	0.048843	0	0	0	0.310481	0.083721	0	0	0	0	0	0.045977	0	0	0	0	0.084211
657.47	1.63108	0.203987	5.6313	0.999891	2.83773	0.5225	0.433797	1.02891	0.328571	0.608603	0	1.84461	0.754338	0.398664	1.22272	0.483043	0.868217	0.429928	0.491659	0.28882	0.535149	0.325103	0.581882	4.50036	0.320181	0.242308	0.987395	0.538949	16.3417	0	0	0.112804	0.310025	0.243876	0.102839	0	0.95864	1.98	3.38953	2.88261	2.29087	2.79931	1.35885	0.604269	1.73917	2.8579	0.591666	0.453333	1.32632
659.51	1.69231	0.211404	1.0657	0.878089	2.48809	0.604167	0	0.874919	0.166667	0.412186	0	1.90226	0.607306	0.505568	1.96951	0.443641	0.329457	0.336223	0.535683	0.2	0.341735	0.222222	0.555168	6.92375	0.542404	0.139744	0.962185	0.367955	20.6377	0	0	0	0.116452	0.194888	0	0	1.06062	4.03023	2.1657	3.12987	2.34909	5.42353	1.86507	1.1468	2.15206	4.3052	0.587143	0.237333	1.97895
660.303	0.207221	0.248494	0.11111	0	0.179304	0.0566664	0	0.087719	0.057143	0.046595	0.247899	0.239098	0	0.208463	0.22571	0	0.544574	0	0	0	0	0.08642	0.227643	0.135077	0.177324	0.0692308	0.184874	0	0.295146	0	0.115578	0.135526	0.0681234	0.13525	0.059937	0.15828	0	0.07907	0.351744	0.206538	0.292159	0.361246	0.162679	0.138916	0.13998	0.0496568	0.594048	0.133333	0.115789
664.462	0.302041	0.107093	0.70606	0.797913	0	0.451666	0	0.194606	0.147619	0.215054	0	0.601503	0	0.138084	0	0	0.656589	0	0.290456	0	0.217226	0.493827	0	0.691358	0.188209	0.253846	0.245798	0	0	0	0.082915	0.088211	0.61311	0.132055	0.066246	0	0	0	0.854651	0	0.468528	1.70242	0.30622	0.197045	0.854985	0.145044	0.396429	0.205334	0
665.504	0.77865	0	0.29545	0.611203	0.948352	0.3425	0	0.152372	0.090476	0	0	1.26667	0	0.146993	0.623318	0	0.205426	0	0	0	0.231159	0.135802	0.648083	1.17066	0.231293	0	0.178571	0	3.79515	0	0	0.037958	0	0	0	0	0.4	0.554883	0.525	0.679049	1.16219	1.0519	0.4689	0.264696	0.468278	0	0.285476	0.16	0.315789
666.433	0	0.048678	0.34091	0.87754	0	0	0.761432	0	0.00317467	0	0	0	0.216895	0.0587976	0	0.453865	0.133721	0.284004	0.289767	0.543478	0.195694	0	0	0	0	0.0451282	0.067227	0.547182	0	0.429975	0.030151	0.0267313	0.0892026	0.088392	0.012618	0.0913082	0	0	0	0	0	0	0	0	0	0	0	0.026667	0.052632
666.619	0	0.0213257	0.39141	1.46733	0.589194	0	0.392445	0.133529	0.057143	0.459499	0	0	1.21872	0.097996	0	0.806733	0.215116	0.163984	1.42941	0.874741	1.21913	0.308642	0.656911	0	0	0.082051	0.460084	2.43128	0	0.635135	0.035176	0.081796	0.507712	0.041533	0.100946	0	0.921813	1.12558	1.82267	0.359584	0	0.585467	0	0	0.416919	1.23592	0	0.226667	0.378947
667.533	0.663109	0.0593413	0.21465	0	1.34341	0.279167	0	0.160494	0.071429	0	0	1.54636	0	0.158129	0.699552	0	0.145349	0	0	0	0	0	0	0.748003	0.21678	0.119487	0.181513	0	2.79515	0	0	0.032077	0	0.057508	0	0	0.929178	0.865116	0	0.84101	1.61762	1.28927	0.372249	0.223317	0.445519	0	0.301904	0.253333	0.309474
668.63	0	0.036161	0.15909	2.61779	0	0	0.166203	0.092268	0.038095	0.286738	0	0	0.237443	0	0	0.354115	0.213566	0.0527342	1.35684	0.166667	0.801774	0.074074	0	0	0	0	0.103362	1.09082	0	0.446683	0.005025	0.016038	0.0586118	0	0	0	0.627195	0.70186	0.543605	0.323626	0	0	0	0	0	0.294013	0	0	0.115789
669.535	0.197802	0	0.073232	0	0.384615	0.1375	0	0.090968	0.0539683	0	0	0.410025	0	0.0717154	0.294469	0.149625	0	0	0	0	0	0.049383	0.324042	0.261438	0.086168	0.0223078	0.058824	0	1.14466	0	0	0	0.005141	0	0	0	0.316714	0.327442	0.281977	0.277861	0.575725	0.442215	0.111962	0	0.231621	0.311089	0.152381	0.128	0.136842
670.574	0	0.030598	0.14899	0.398133	0.187729	0.5125	0.125249	0	0	0.039427	0	0.295238	0.084475	0.0334076	0.124066	0.177058	0.0875966	0	0.224419	0.110766	0.222926	0.111111	0.808363	0	0.047619	0	0	0.199114	0.611651	0.148649	0.01005	0	0	0	0.0075708	0	0.247819	0.176744	0	0.237741	0	0.470588	0.129187	0	0.240685	0.191364	0.316666	0.08	0.136842
671.464	0.271586	0.087621	2.2535	0.750906	0.613553	0.491667	0	0.159844	0.139682	0.18638	0	0.471178	0	0.159912	0.230194	0.521197	0.583333	0.267802	0	0.224637	0.481317	0.135802	0	0.812636	0.108844	0.139744	0.197479	0	0	0	0.055276	0.063352	0.208226	0.083067	0.069401	0	0	0.425581	2.16395	0.8737	0.466165	0.899654	0.358852	0.142857	0.60423	0.546614	0.275238	0.226667	0.433684
671.567	0	0	0.11414	0	0.221794	0.233333	0.188867	0.0487333	0.0317457	0.071685	0	0	0.307306	0	0	0	0	0	0.582115	0	0	0.074074	0.55633	0	0	0.019231	0	0.731222	0.792816	0.2543	0	0	0.0365034	0.021299	0.025237	0	0.446006	0.313953	0.868605	0.218425	0	0.330796	0	0	0	0.426889	0	0.08	0.126316
672.584	0	0	0.66263	0.441735	0	0.35	0	0	0	0	0	0	0.207763	0	0	0	0	0	0.368014	0	0.29259	0	1.01858	0	0	0	0	0.386321	0.575923	0.190418	0.015075	0	0	0	0	0	0.306289	0.181395	0	0	0	0	0.110048	0	0	0	0	0	0
673.49	0.27347	0.063978	0.38131	0	0.220696	0.2875	0	0.0893437	0.0349203	0.057348	0	0.424561	0.207763	0.10245	0.237966	0.438155	0	0	0	0	0	0.049383	0	0.847494	0	0	0.111345	0	1.68621	0	0.003015	0	0.050129	0.087327	0	0	0	0	0.43314	0.270431	0.471536	0.602077	0.358852	0.190476	0.377644	0.222767	0.290476	0	0.147368
674.394	0	0	0.29546	0.705327	0	0	0.476343	0.02924	0.009524	0	0	0	0.228311	0	0	0	0	0.299794	0.230954	0.354037	0	0.049383	0	0	0.086168	0	0	0.457378	0	0.235872	0	0.0515897	0	0	0	0.080512	0	0	0	0	0	0	0	0	0	0	0	0.053333	0.063158
675.526	0.376766	0.150208	0.10202	0.908951	0.386447	0.429167	0	0.128655	0.233333	0.111111	0	0.782957	0.429224	0.393765	0.447235	0.517457	0.292636	0.287204	0.486673	0.385093	0.534769	0.098765	0.660162	2.00436	0.369615	0.278205	0.227731	0.441418	3.12136	0.266339	0.025126	0.034483	0.0534708	0	0.025237	0	0.473088	0.262791	0.799419	0.469242	0.784104	1.18685	0.985646	0.622332	0.50856	0.362904	0.458333	0.133333	0.326316
676.476	0.235479	0.10153	0.30808	0.924217	0	0	0.703778	0.076998	0.0317457	0.078853	0.177311	0.377443	0.29452	0	0.237668	0.256858	0.187984	0.404025	0.49613	0.706004	0.2095	0.098765	0	0	0.138322	0.107692	0.101681	0.564661	0	0.476658	0.030151	0.080994	0.0604112	0.108626	0.018927	0	0.242379	0	0.34593	0	0.388829	0.69827	0.322488	0.197372	0.333132	0	0.253571	0	0.084211
677.506	0.271586	0.093185	0.15909	0.778144	0.158608	0.229167	0	0.070175	0.047619	0.0681	0	0.619047	0.19863	0.080178	0.312406	0.240648	0.164729	0	0.325022	0	0.251805	0.0658437	1.14286	1.08715	0.126984	0	0.079832	0.370994	1.8466	0.261425	0.020101	0.0334137	0.0318764	0.084132	0	0	0.358641	0.113953	0.244186	0.157801	0.668743	0.49481	0.674641	0.273235	0.255791	0.07949	0.301429	0	0.105263
678.491	0.936264	0.251274	0.9596	1.29819	1.2207	0.395833	1.33002	0.406108	0.428571	0.268817	0.577311	0.729323	0.856164	0.443207	1.13991	0.644639	1.27326	1.43963	2.40568	0.932712	0.338189	0.382716	0.747735	0.535948	0.907483	0.667949	0.207983	1.21824	1.25146	0.674447	0.148241	0.211975	0.720308	0.29393	0.179811	0.403477	0.552408	0.669767	1.9157	1.16939	0.636949	1.75432	0.339713	0.28243	1.1718	0.153091	1.08691	0.186667	0.452632
679.485	0.78807	0.143254	0.36364	0.820977	1.14194	0.275	0.518887	0.181287	0.12381	0.154122	0	1.35389	0.339726	0.213808	0.571001	0	0.354651	0.405573	0.775236	0.337474	0.224066	0.160494	0	0.958606	0.339229	0.216667	0.12605	0.659911	3.65825	0.304668	0.045226	0.0638867	0.213367	0.109691	0.056782	0.170174	0.394448	0.404651	0.84593	0.677563	0.793125	1.02768	0.363637	0.217077	0.626385	0.127576	0.485714	0.106667	0.2
680.485	0.281632	0.063977	0.46717	0	0.760989	0.654167	0	0.271279	0.147619	0.332617	0	0.531328	0	0.105568	0.19133	0	5.06201	0	0.303353	0	0.229512	0.864198	0	0.344227	0.133787	0.307436	0.096639	0	1.30583	0	0.070352	0.054531	1.11311	0.116436	0.056782	0	0.190481	0.318605	1.32267	0.534918	0.358754	4.0346	0.197129	0.121183	2.04854	0.107164	0.376905	0.373333	0.157895
681.495	0.783987	0.083449	0.26263	0.501813	2.12692	0.475	0	0.201755	0.133333	0.18638	0	1.29424	0	0.135857	0.982063	0	1.6938	0	0.174893	0	0.178594	0.37037	0	1.19608	0.260771	0.133333	0.121848	0	5.10621	0	0.032663	0.032879	0.459383	0.069222	0.025237	0	0.396034	0.960465	0.694767	0.939079	1.4522	3.0173	0.363636	0.216421	1.08802	0.25476	0.297619	0.106667	0.347368
682.389	0	0.065832	0.63737	0.49709	0.480769	0.0875	0.477137	0.0571797	0.0444443	0.129032	0	0	0.129681	0	0	0.093516	0.235271	0.190402	0.156664	0.272257	0	0.148148	0	0	0	0.0764102	0.063025	0.316656	0	0.261671	0.043216	0.038492	0.179949	0.0564433	0.025237	0.0794148	0	0.397674	1.47674	0.457355	0	0	0	0	0.439074	0.0922472	0.248571	0.093333	0.263158
682.613	0	0.043579	0.12879	1.54893	0	0	0.0747518	0.0695257	0.066667	0.243011	0	0	0.236073	0	0	0.451372	0.166667	0.0359136	1.51333	0.135611	0.558201	0.152264	2.70848	0	0	0	0.0584028	0.840026	0	0.329484	0.015075	0.019246	0.187661	0.068158	0.012618	0	0.868556	0.351163	0.680233	0.398217	0	0	0	0	0.225579	0.158979	0.30619	0.093333	0.094737
683.513	0.832654	0.0839127	0.25758	0	2.67949	0.283333	0	0.166666	0.085714	0	0	1.84211	0	0.262806	1.16741	0	0	0	0	0	0	0.074074	0	0.801743	0.287982	0.148718	0.136555	0	5.08835	0	0	0	0	0.055733	0	0	0.959774	0.793023	0	0.860327	2.03545	2.35986	0.397129	0.234811	0.427392	0.255152	0.26	0.133333	0.315789
684.63	0	0.0834493	0.13636	5.00879	0	0.579167	0	0.135478	0.133333	0.383513	0	0	0.13242	0	0	0.318454	0.479457	0	3.18831	0	1.02039	0.185185	4.01858	0	0	0	0.125631	1.65028	0	0.993612	0	0.017642	0.078406	0.127795	0.012618	0	1.53258	0.388372	0.456395	0.947697	0	0	0.464115	0	0	0	0.71119	0	0
685.436	0	0	15.366	0.171335	0	0	0	0.110787	0.07619	0.0681	0	0	0	0	0	0	0.587209	0	0	0	0	0.135802	0	0	0	0.120513	0	0.181128	0	0	0	0	0.113881	0	0	0	0	0.116279	0	0	0	0	0	0	0.303122	0	0	0.106667	0.105263
686.47	0	0	0.22525	0.3866	0.89652	0.1625	0.526442	0.120858	0.095238	0.143369	0.331933	0	0.253425	0.10245	0	0.293017	0.616279	0.291228	0.16681	0	0.217227	0.144033	0	0.24183	0	0.146667	0.105042	0.346168	0	0.209828	0.090452	0.0652227	0.268381	0	0	0	0	0.490698	2.51686	0.73997	0.382384	0.750865	0	0.137603	0.471098	0.673209	0	0.186667	0.473684
688.419	0	0.065369	0.30808	1.27018	0	0	0.765408	0	0.038095	0	0.2479	0	0.381279	0.100223	0.123468	0.37581	0	0.457172	0.347378	0.550724	0	0.0781897	0	0	0.178232	0.058974	0	0.606713	0	0.280098	0.0321608	0.0574707	0	0.083067	0	0	0	0	0	0	0	0	0.177034	0	0	0	0	0.053333	0.021053
689.563	0.499215	0.298099	0.37879	2.97858	0.505494	0.258333	0	0.166342	0.104762	0.156272	0	1.15789	0.424658	0.223608	0.563527	0.375312	0.27907	0.426213	1.03955	0.354037	0.660291	0.127572	2.17979	0	0.296145	0.127179	0.252101	0.987967	3.1233	0.486241	0.025126	0.03769	0.053985	0	0.018927	0	1.00907	0.593023	0.934884	0.41783	1.46831	0.557093	1.14354	0.374384	0.298087	0.272816	0.300238	0.133333	0.305263
690.595	0	0.15809	0.19697	3.91982	1.44689	0	0	0.224497	0.109524	0.225806	0	0.711779	0	0.25167	0	0	0	0	0.867583	0	2.50982	0	1.06272	0	0	0	0.189916	1.53743	0	0.619165	0.030151	0	0	0	0	0	1.31003	1.54651	0.706395	0.43685	0.882922	0	0.619139	0	0.482377	0.284593	0	0.413333	0.168421
692.436	0	0.342142	7.3687	2.0637	1.60714	0.4	3.59722	0.712151	0.746032	0.82939	0.693277	0	1.34977	0.373719	0.542601	1.47008	2.02132	0	1.39381	1.31946	1.40279	0.580247	0	0.769063	0	0.628718	0.434454	2.3886	0	1.02408	0.160804	0.237102	1.38432	0.252396	0.191799	0.329368	0	1.07674	5.83721	2.59435	0.626208	2.47751	0.825837	0	2.47432	1.97841	0.73	0.866667	1.12632
692.63	0	0	0.16667	1.08127	0.484799	0	0	0	0.019048	0.121864	0	0	0	0	0	0	0	0	0.377472	0	0.758708	0.049383	0	0	0	0.012821	0.0415964	0	0	0	0.01005	0.012831	0	0.009585	0.012618	0	0	0.565582	0	0	0	0	0	0	0	0.232581	0	0.106667	0.084211
693.517	0.511146	0.090403	1.0556	0.734432	0.273809	0.2375	0	0	0.131746	0	0	0.6401	0	0.113586	0.470852	0	0.303101	0.431888	0	0	0	0.024691	0.874564	0.507625	0.267574	0	0	0	1.25728	0	0	0	0	0	0	0	0.375297	0.230233	0	0.429421	0.547368	0	0.543541	0.252217	0	0	0	0	0
695.501	0.136578	0.044506	0.093434	0	0	0.113334	0	0	0	0	0	0.43208	0.147489	0.060134	0.211061	0.130922	0	0	0	0	0	0	0	0.249819	0.078458	0.0364108	0.065126	0.390121	0.504855	0	0	0.027265	0.030848	0.065318	0.018927	0	0	0	0	0	0	0.204152	0	0.106732	0	0	0	0	0.063158
696.591	0	0.015299	0.17929	0.623284	0.199084	0.125	0	0.038987	0.028571	0.082437	0.242857	0	0	0	0	1.29801	0.0934106	0	0.274291	0	0.294237	0.074074	1.42184	0	0	0.016667	0	0	0	0	0	0.008822	0.167866	0.030174	0	0.036597	0.305383	0.149303	0.27907	0.127192	0	0	0	0	0	0.04946	0.146428	0.053333	0.042105
696.738	0	0.013908	0	0	0	0.008333	0	0.00389833	0	0.014337	0	0	0.086758	0.057906	0.020926	0	0.023256	0	0	0	0.092464	0.024691	0	0.013072	0	0.015385	0	0	0	0	0.331156	0	0	0	0.333123	0.0241542	0	0	0	0	0.03652	0.055363	0.043062	0	0	0	0	0.026667	0.021053
697.51	0.177394	0.065369	0.10606	0.492477	0	0.1	0	0.045809	0.047619	0	0	0.379448	0.148402	0.075724	0.209566	0	0.112403	0	0	0	0	0.049383	0	0.369644	0.100227	0	0.060924	0.250158	0.535728	0	0.005025	0.0240573	0	0	0.022082	0	0	0	0	0	0.33942	0.294117	0	0.136289	0.098691	0	0	0	0.063158
698.613	0	0.104312	0.080302	1.36189	0	0.566667	0	0.0627033	0.119048	0.336918	0	0	0.253425	0.053452	0	2.73017	0.224806	0	1.54617	0.162319	0.714377	0.234568	8.10662	0	0	0.0323074	0.121849	0.936922	0	0.528256	0	0.023256	0.363497	0.144835	0	0	1.09462	0.17907	0.590116	0.459732	0	0.238754	0.239235	0.116585	0.229808	0.141315	0.779762	0	0.105263
700.512	1.49293	0.45758	3.4965	0	0.846337	0	0.703778	0.28395	0.204762	0	0.37563	0.523809	0.785388	0.284633	0.443946	0	0.358915	1.18648	0	0.743893	0	0.049383	0	1.40596	0.324263	0.215129	0.783613	0	2.21942	0.164619	0	0.273456	0	0	0.11041	0.223239	0	0.314884	0.677326	0.744131	0.584318	0.525952	0	0.733333	0.360927	0	0	0.186667	0
700.62	0	0	0.4596	1.85557	0	0.933333	0	0	0	0.218638	0	0	0	0	0	0.393517	0	0	1.17902	0	0.461558	0.135802	5.07851	0	0	0	0	0.753642	0	0.655529	0	0	0.133676	0.204473	0	0	0.821529	0	0	0	0	0	0.334928	0	0	0.330716	0.828571	0	0.147368
701.557	0.687285	0.234585	1.5707	1.10027	0.511356	0	0.451293	0.177063	0.166667	0.164875	0.440336	0.741855	0.781278	0.433853	0.639761	1.57481	0.226744	0.57647	0.906277	0.833955	0.746295	0.098765	0	0.757444	0.390023	0.646667	0.54874	0.80684	1.52233	0.525799	0.070352	0.199412	0.130077	0.141995	0.100946	0.24355	0.914448	0.865582	1.57733	0.66419	1.22234	0	0.379905	0.486043	0.495468	0.270854	0.42619	0.16	0.263158
702.553	1.38995	0.682893	4.5025	1.9687	1.08462	0.396667	0.994831	0.549058	0.585714	0.261649	0.621849	1.19549	0.883562	0.858352	0.657698	0.854115	0.585271	0.915377	1.08169	1.46584	1.51995	0.144033	0	2.31736	0.709751	0.676923	0.95168	1.49525	2.95631	0.697789	0.155779	0.214114	0.307713	0.230742	0.170347	0	1.017	1.51163	2.48547	2.06092	1.31429	1.02907	0.77512	1.71757	1.48842	0.474779	0.6	0.6	1
703.576	4.84458	6.99165	22.907	20.7363	9.84157	2.7625	12.4911	3.75276	11.5794	6.19713	6.30252	12.5689	17.5886	16.1381	7.4281	19.2209	9.31977	11.8055	15.4896	19.3395	23.0049	2.11111	8.3777	4.46623	14.278	21.6295	15.6239	19.7973	16.2913	12.2138	3.23719	3.54638	4.009	1.34931	2.27129	3.95279	15.7183	12.4116	22.2471	17.8199	13.9038	11.6782	10.9761	16.1681	5.09164	8.25613	5.61071	5.88	9.97895
706.551	10.5711	2.16922	9.4359	10.5699	12.8288	3.9625	22.5348	5.29045	7.10476	3.19355	6.82353	5.97293	21.9219	9.42227	15.0496	3.20823	14.2578	33.8246	6.83749	15.4255	5.82647	0.222222	5.02509	1.77269	18.9066	4.48718	5.39286	10.0067	9.95922	5.06142	0.440704	3.6239	2.35219	5.05644	0.679496	5.65801	11.1445	13.4605	2.20349	10.055	11.4838	6.88581	2.72249	6.07882	8.37301	0.920903	2.74048	1.2	1.13684
707.407	0	0.100139	3.3258	0	2.81593	0	0	0.324561	0.309523	0.268817	0	0	0	0	0	0	0	0	0	0	0	0.074074	0	0	0	0.18718	0	0	0	0	0	0.064956	0.09126	0	0	0	0	1.77674	2.43605	2.50372	0	0.83391	0	0	1.97583	1.0844	0	0.186667	0.6
709.516	0.274725	0	0	0.468534	0.50348	0.216667	0	0.0750483	0.07619	0	0	0.601504	0	0.100668	0.745889	0	0.176357	0.203302	0	0	0.161241	0	0	0.318082	0.184581	0	0.073529	0	1.40388	0	0.065327	0.0315427	0	0.048988	0.044164	0	0.287252	0.311628	0	0.30312	0.523094	0.525952	0.227751	0.136289	0	0.140334	0.17238	0	0
711.554	0.259341	0.159944	0.088889	1.64964	0.795788	0.108334	0	0.136453	0.095238	0.039427	0	0.760903	0.239269	0.157238	0.41405	0.13591	0.108915	0	0.204127	0	0.426852	0.049383	0.907085	0.313725	0.207256	0.033333	0.105042	0.421406	1.23262	0	0.01005	0.029671	0	0	0.018927	0	0.747309	0.632558	0.497093	0.248143	1.19549	0.235294	0.742583	0.141215	0.229607	0.0812562	0	0.08	0.105263
712.566	0	0.091794	0.10101	0.834158	0.422161	0.2625	0	0.0756987	0.028571	0.064516	0	0.516291	0	0	0.261584	0.229426	0	0	0.179192	0	0.262825	0.08642	2.34379	0	0	0	0	0.286257	0.704078	0.144963	0.015075	0	0.095116	0.049698	0	0	0.448158	0.262791	0.40407	0.158098	0.636949	0	0.392344	0	0.164149	0.066732	0.189285	0.08	0.084211
714.609	0	0	0.27677	2.05107	0	1.12917	0	0	0	0.283154	0	0	0	0	0	0.48005	0	0	0.771797	0	0.536416	0.135802	5.98792	0	0	0	0	0.873338	0	0.437837	0.025126	0	0.22365	0	0	0	0.635128	0.230233	0.598837	0.291233	0	0	0	0	0	0.078508	0.569047	0.106667	0.126316
716.543	1.55604	0	2.5328	1.26118	2.54579	0.520833	0.914513	0.879143	0.377778	0.519713	0	0.967418	1.73059	0.826281	1.49178	0.280548	1.4438	2.87719	0.985383	1.5	0.973021	0.148148	0	3.04285	1.14059	0.948974	1.0042	0.901836	4.54078	0.690418	0	0.459503	0.115681	0.455804	0.0870658	0	1.41994	2.56279	0.865698	1.27221	1.92374	2.32526	0.803828	2.1977	1.50856	0.314033	0	0.506667	0.4
718.567	4.94976	1.51831	4.7828	4.8067	5.06044	1.88417	3.12445	5.68908	3.21746	1.34409	1.39664	2.78195	3.55479	2.51403	3.52855	1.49077	5.58527	6.85531	2.66724	4.01967	3.57251	0.148148	1.86295	6.00436	5.63265	2.04923	1.74076	4.79671	10.0685	2.95332	0.29397	0.66132	0.344473	0.815051	0.195584	0	5.27411	6.15628	3.65698	5.03566	5.5087	4.57716	2.43158	6.36946	6.34542	0.987242	1.98952	1.85333	1.25263
719.566	2.29922	1.05007	1.7687	5.63866	1.89469	1.0125	1.6163	1.89864	1.12381	0.544803	0.756303	2.71378	2.33562	1.04232	1.77279	1.79426	2.47868	2.52663	2.36664	2.11946	2.27448	0.098765	8.08548	2.39651	1.98413	0.786411	1	4.32172	5.7501	1.74865	0.129648	0.22534	0.179949	0.492013	0.113565	0.569076	3.27592	2.2	2.01744	2.08024	3.87111	1.86851	1.78469	2.67159	2.46929	0.443179	1.17714	0.706667	0.663158
720.573	6.52276	1.51414	2.6793	7.09555	2.47857	2.14167	5.24652	2.11858	4.9	2.1828	2.58824	2.72381	6.9863	1.57951	2.46726	2.19776	7.34108	16.1022	3.27343	5.84576	3.51172	0.098765	4.66063	1.06463	6.61905	1.61026	1.7458	5.69956	4.5635	3.93538	0.195477	0.824379	0.422879	0.783812	0.249211	0	5.68079	3.46139	5.06395	3.31352	3.41676	3.28997	2.16268	6.05747	2.5569	0.490677	1.52738	0.733333	1.26316
724.539	2.55479	1.23644	6.801	9.36244	8.09615	1.48333	4.96223	2.05653	4.4254	1.58065	0.722689	2.65163	12.2178	3.57906	1.99342	0.460099	6.44457	9.99536	5.10404	9.23913	5.05257	0.123457	0	2.77778	4.44943	4.66795	4.29622	6.00988	9.66913	4.12555	0.601508	1.68083	1.30977	2.71956	0.315457	0	8.03683	8.27442	3.36977	5.07281	7.11923	3.77993	2.19139	2.63054	4.79577	1.92247	1.44452	2.54667	3.88421
725.559	2.84929	2.54196	4.8056	9.72927	4.7663	0.8125	4.51889	1.24042	2.89048	1.09247	0.688235	4.61153	11.332	5.4882	2.64126	4.9177	4.39961	6.12848	5.26053	7.48861	7.40633	0.098765	2.02555	2.64343	4.35419	3.88026	6.5021	7.49411	7.75534	3.74177	0.477387	1.26544	0.99563	1.11289	0.388013	0	6.46969	4.51581	12.5477	5.74324	7.95381	2.31142	5.34928	5.53793	2.21148	1.78607	1.26238	1.72	2.52
728.538	5.40816	1.08762	2.5732	4.44756	3.06685	0.6875	6.98449	1.26933	1.53651	0.462366	1.05966	2.29223	9.21233	4.44098	5.25232	1.00823	4.06977	9.70021	1.99862	4.79814	2.11476	0.074074	0	2.09441	5.51701	0.660513	2.18697	3.21723	4.41223	1.35504	0.090452	0.821972	0.348843	0.778132	0.167192	0.95334	3.37008	3.97442	0	3.22585	5.06552	1.57093	1.91866	2.99507	2.14522	0	0.722619	0.573333	0
730.552	3.31868	1.07742	3.2884	3.03734	3.92473	2.345	5.58847	3.52437	2.79524	0.678853	0.563865	2.00351	3.8516	3.48107	5.87115	0.620199	9.55426	8.14603	2.08633	2.96066	1.86333	0.37037	3.31707	2.60131	11.5565	1.36077	2.96849	2.30842	4.76699	1.17813	0.092965	0.780005	0.316195	0.635427	0.14448	1.03019	3.44646	9.87442	1.82849	5.25409	3.94114	4.77509	1.92632	4.74319	9.41913	0.354269	0.84619	0.706667	0.652632
732.553	34.2057	12.1562	38.242	28.2043	42.0577	28.7417	51.1233	46.87	27.6429	10.5699	7.86975	17.1479	32.2785	23.9154	49.8416	9.19327	70.0155	62.186	26.0612	35.0482	18.8114	8.41975	12.554	22.8555	66.044	15.0372	27.3908	15.9477	44.2757	12.3015	1.10452	8.86875	5.35733	16.4728	2.39117	14.699	46.6334	85.0377	7.71802	42.2945	35.9867	41.8311	19.0048	36.5718	54.5045	5.19725	11.8871	7.46667	9.48421
734.57	19.9623	6.15994	33.927	54.8643	37.2681	11.4125	136.35	24.1384	21.3444	28.0538	23.6849	17.6867	64.0274	33.2223	28.7459	30.6469	47.2124	77.8168	57.2817	52.5327	32.0855	1.24691	10.5935	7.86057	40.907	38.3169	35.0063	45.1153	25.2357	28.2813	6.33819	17.5862	25.1877	14.8701	9.33249	23.1941	57.9065	77.9349	15.8314	31.2425	40.0367	29.6138	8.32536	20.8335	23.4371	11.8322	11.8202	8.848	17.8189
738.537	0.975196	0.365786	0.57323	1.63482	0.704029	0	0.771371	0.262508	0.409524	0.179211	0.365546	0.749373	1.29909	0.479733	0.584454	0.173316	0.717442	1.28142	0.630266	0.993789	0.607347	0.0658437	0	2.25054	0.671202	0.242308	0.670168	0.863584	2.34369	0.756756	0.044221	0.226142	0.0848332	0.233582	0.037855	0.280879	0.799546	0.565116	0.412791	0.407429	1.3899	0.737025	0.760766	1.15107	0.514602	0	0.291666	0.293333	0.305263
740.539	3.71429	1.17524	1.8864	3.59418	3.06044	1.17083	1.61233	1.61534	1.36667	0.774194	0.478992	1.61153	5.96804	2.44766	2.14051	0.500748	3.3876	5.66822	2.09665	3.71221	1.75339	0.049383	0	4.65868	3.59864	1.46641	1.78361	2.54047	5.64757	1.30295	0.085427	0.513499	0.270951	1.0678	0.07571	0.701555	3.41416	3.5907	2.14826	1.99554	4.68099	2.29412	1.94258	3.53695	2.24471	0.328754	0.716666	0.493333	0.581053
741.543	2.62637	2.81039	0.13636	5.88962	2.68956	0.491667	1.11809	1.41423	1.4	0.666667	0.339496	2.57043	5.96438	5.65702	2.98804	1.45511	2.12791	3.80857	2.50301	2.48654	3.1368	0.0658437	1.19977	2.69717	5.47846	2.05513	3.23739	3.16555	6.99981	1.19484	0.092965	0.717455	0.209512	0.541356	0.104101	0.599817	4.14731	2.62791	4.22151	2.34324	6.43287	1.71557	3.2488	5.66502	1.36193	0.438665	0.699285	0.386667	0.831579
742.555	7.47724	2.99583	7.6616	6.80176	4.60897	0.883333	4.8827	2.61111	2.31905	1.48029	1.01681	2.94887	7.13014	5.20223	4.20628	1.61571	5.90116	9.54159	3.70851	5.0942	3.36099	0.238684	1.35888	6.83152	6.27574	2.95	5.85294	4.92274	11.1291	3.00737	0.266332	1.82598	0.417738	0.965211	0.340694	0	5.34232	5.1	7.36337	4.88024	7.25457	3.33287	2.99426	7.55501	2.68479	1.78921	2.01548	2.02667	1.78947
744.591	10.8524	4.62911	15.544	11.2372	7.02473	1.83333	6.93241	5.60039	4.00476	1.76703	1.89916	5.45614	7.57078	8.46993	9.56203	2.41421	4.75775	10.509	5.04385	6.27329	5.19633	0.432099	2.58653	14.5868	12.5193	4.46795	6.20378	8.133	19.4751	5.12162	0.31407	2.47714	0.62802	1.67696	0.507886	0	8.44691	9.79535	9.65116	10.159	10.9199	6.83737	5.97321	11.0608	6.7138	3.85397	4.5881	4.91733	5.6421
746.606	15.1617	6.15484	11.354	15.3343	6.13571	3.80833	8.31133	6.81871	12.9905	2.31541	3.58487	7.64912	6.60959	6.91448	7.42481	4.14215	8.41395	11.799	6.58469	8.80228	8.53375	0.469136	4.28107	11.8322	15.6531	5.24872	5.36219	10.4414	16.7367	7.45749	0.575377	2.10505	0.863753	1.89386	0.871294	0	9.95751	10.0637	10	12.6045	9.029	8.21384	8.72057	16.4039	9.0564	4.27085	5.0119	3.77333	6.54526
748.568	3.96609	1.3491	3.2439	8.84239	2.95696	2.99167	11.9606	2.08837	3.54762	1.92115	1.88655	4.75188	5.21644	2.99555	3.25232	1.55112	9.38566	10.9747	5.4325	8.28468	3.98163	0.222222	2.8885	1.45897	7.69342	2.58179	2.01471	6.0171	5.86427	4.75233	0.248744	1.45977	1.65424	2.41001	0.209464	0	5.08952	3.9	1.425	2.90193	3.71235	6.22145	3.54928	6.73826	5.38268	0.778214	2.09524	0.946667	1.63158
749.556	1.13501	0.329625	1.0934	4.19934	0.948351	0.9775	5.05964	0.589669	0.796825	0.692474	0.829411	2.02005	1.95525	1.00891	1.09716	0.557357	3.4186	3.86481	2.07309	3.05072	1.44725	0.08642	2.19861	0.514888	5.5873	0.757179	0.623949	2.46827	2.38155	1.77174	0.080402	0.469928	0.717224	0.791267	0.07571	1.02415	20.895	15.7674	0.549419	0.975929	1.84962	3.08789	1.49282	2.11987	8.63545	0	0.844524	0.32	0.442105
752.562	2.77708	0.858137	2.8914	5.59879	3.50824	1.0375	4.72763	2.15952	4.35714	1.09319	0.558824	2.77544	5.15525	4.17283	3.67862	0.549875	4.00194	4.51022	3.34308	4.84824	4.71349	0.209877	2.52474	2.64924	5.78231	3.52	2.88866	5.88157	6.63786	3.35381	0.18593	0.957498	1.05013	0.84203	0.270663	1.24081	5.95241	5.5907	3.88198	3.83299	5.1203	3.11073	2.50431	2.84007	5.09366	2.2946	0.970238	1.66667	2.6421
754.538	16.0722	4.76912	5.0035	11.222	10.5604	4.68833	13.7913	11.7515	8.03333	1.76344	1.29076	6.33033	12.2991	10.3737	18.7175	2.50499	17.9612	18.1109	7.65004	10.5807	6.4575	0.765432	4.57723	16.2723	20.3152	3.00128	10.9328	5.39075	18.6971	3.36978	0.208543	2.27747	1.04113	3.1246	0.308517	2.56084	13.3831	19.3977	3.625	12.3551	15.3981	9.43945	11.1722	16.1741	13.6113	1.12679	2.27571	2.64	2
756.563	14.8841	4.91238	10.841	26.6249	15.2647	2.80833	48.1237	12.463	7.98095	6.24014	3.96639	9.20551	31.5731	21.2775	16.1136	12.2042	19.4081	29.8431	22.7352	22.235	12.4296	0.91358	4.98862	11.3878	18.1859	10.4723	20.3697	18.4864	19.5798	10.1241	1.19749	5.76023	5.42776	3.64963	2.29022	6.24447	23.5377	32.3665	12.3605	15.9733	25.0546	10.0927	7.58373	14.7898	10.9756	3.13013	4.02976	4.21333	5.02105
758.57	52.0063	26.694	81.743	74.2509	52.3562	17.3758	93.2028	44.3012	35.2159	50.0538	19.0168	45.5439	91.9087	81.4232	43.246	37.6783	36.5744	97.0093	92.5288	94.3302	43.1292	20.716	14.03	35.5142	56.9501	86.9064	86.7937	71.7809	97.2437	56.5563	13.6925	40.2021	28.9409	27.1743	11.2334	41.6758	85.486	98.3279	54.5262	72.2184	52.2816	61.4332	24.9569	49.0197	49.5247	22.9276	26.3802	19.384	30.5747
760.585	120.145	47.4381	143.61	184.955	84.2575	42.7	89.5646	63.6218	103.638	35.4165	27.3193	75.206	69.6429	118.499	110.96	54.2132	53.3252	80.0533	89.1856	95.9348	84.3217	21.642	23.5679	57.1271	144.248	120.47	64.5126	131.17	143.904	72.4295	11.8171	26.0401	25.2365	33.8523	13.735	38.9012	101.256	179.817	51.1738	155.407	89.4952	120.961	90.9091	97.5051	103.963	51.4877	48.8702	36.568	83.2
766.572	7.63736	3.06027	6.6505	10.9429	13.6328	2.33333	8.01193	4.28265	4	2.47097	1.13025	6.65664	10.8297	9.73274	5.96682	1.95262	5.29574	14.4615	7.01376	9.43064	5.16377	0.407408	2.90128	11.9412	8.65079	6.67051	6.35714	9.57125	19.6668	7.16216	0.535176	2.60813	1.6928	2.7721	0.523659	0	10.9915	10.8581	9.14535	6.26003	13.9493	9.36332	5.90335	6.5954	7.52367	3.20746	3.34286	8.88	6.6021
768.585	12.9859	5.70515	10.242	14.1256	15.3145	3.32083	10.4493	9.38597	11.6143	4.38351	1.91933	9.63659	16.5479	12.6013	9.67264	3.202	8.72674	18.5492	11.0053	12.1905	9.70298	0.304527	4.00302	11.6514	16.1655	9.30308	7.9874	11.7687	23.8705	9.45454	0.5	3.38867	1.75064	2.79659	0.536278	0	17.0051	16.6186	13.814	13.1617	15.8432	11.7232	8.80383	12.0082	14.3198	4.95721	3.97738	8.6	7.71579
770.538	14.6923	7.03894	5.798	12.0434	9.89286	3.23333	9.74155	19.0796	6.56191	1.69176	1.2479	7.17544	10.2603	13.3697	23.5934	0	11.4209	14.4685	6.63646	7.26915	5.50158	0.222222	3.7259	13.8417	33.0068	3.27564	8.86765	6.36035	23.4524	0	0	3.37236	0.604113	4.96699	0	3.32699	14.5879	17.1879	0	0	21.2423	9.2699	9.2823	20.1346	12.7845	0	2.525	0	0
772.547	10.9498	5.26889	7.649	20.2175	10.4084	1.69167	11.5626	10.9207	5.54286	4.14695	1.76891	7.48622	18.1	19.2098	17.1659	5.91222	9.07364	17.4894	12.0929	8.93126	7.21317	0.320988	3.04623	6.79012	23.2744	6.55641	11.7563	10.7473	16.5699	5.89558	0.572362	5.74579	1.88946	4.58466	0.656151	5.04959	17.1133	19.486	0	0	24.3676	7.68097	5.38756	14.1123	6.75428	0	2.62452	0	0
776.585	5.71962	2.51043	7.8965	20.4163	3.06777	3.45917	11.5559	2.1293	2.6	1.41935	1.41513	5.82456	4.49269	4.098	4.50075	3.63092	4.60775	6.59082	7.61307	10.8346	5.63521	0.444444	3.16887	2.08497	5.97687	4.88	1.88782	13.8163	6.01068	8.88821	0.321608	1.36701	1.29229	2.93042	0.10978	0	4.96544	3.09674	2.9343	5.43536	4.66058	10.5128	4.2555	4.65682	8.19738	1.08734	4.09524	1.13333	1.97895
780.551	24.0327	10.9722	13.444	27.4113	14.1921	3.43333	25.4473	12.6218	10.6206	9.78495	2.90336	16.9048	32.9945	32.029	17.02	10.6584	10.7651	27.6974	25.8709	29.4925	13.7416	2.41975	4.7619	24.719	18.737	18.0987	38.5008	21.0431	40.9905	15.4007	1.57789	10.6143	6.53959	6.28044	1.73817	0	25.7192	28.3907	19.7674	21.101	22.8485	16.8581	12.5933	20.601	15.5539	4.78371	5.5019	6.41333	7.93684
782.569	71.854	27.6453	49.453	103.255	70.1136	19.975	46.5706	38.6293	55.9778	33.8007	8.31933	61.7619	75.5982	89.7421	61.5247	24.2082	40.7888	75.6187	89.941	75.5797	47.3615	5.95062	17.8743	53.2527	89.4875	85.5915	65.8013	75.7448	95.4313	45.5418	4.67588	14.6207	16.8021	21.8179	4.30536	31.8545	82.6628	98.9507	39.4535	71.1114	60.652	119.633	59.6029	63.2693	62.4612	22.5486	23.2362	24.2933	42.9621
784.583	33.9005	15.7524	45.806	50.3921	31.9679	10.0375	42.2565	25.1943	21.754	17.2688	4.72101	27.6817	31.6484	43.7906	27.2332	14.1883	17.9438	35.4071	45.2337	35.0373	22.2852	4.79012	9.78978	26.6993	35.2367	39.7238	31.0143	38.0798	58.1117	26.3563	2.42462	9.5298	9.03856	9.54988	2.5552	15.7292	38.554	51.3605	21.4448	47.8363	34.7476	43.5862	19.6124	30.0082	34.0526	17.4387	14.3986	12.88	28.3895
786.602	40.0801	19.2309	85.573	63.5878	30.0751	9.27	48.1312	27.2378	29.8159	17.7061	9.22689	34.9749	29.3082	56.988	34.0553	24.4883	16.4205	27.7229	45.8409	39.2226	29.228	6.41975	8.03066	35.7277	39.0268	45.9862	30.1731	52.4453	62.6315	38.457	3.48693	11.3708	10.5283	6.78985	4.2082	0	42.8392	58.986	36.514	72.0666	35.2868	57.0657	35.4067	40.3399	40.3027	35.4359	20.125	21.48	45.9242
788.615	35.6327	8.96013	45.652	38.8182	18.5344	5.00833	16.9722	12.5754	29.9762	4.8681	4.80672	19.0536	11.3219	33.7047	15.7773	13.0898	5.49419	10.5021	15.8306	15.6863	18.6735	1.81482	3.44762	19.4444	23.102	20.5577	9.48571	31.664	26.1041	16.7224	0.952261	3.34002	3.65296	2.35144	1.66246	0	19.6595	23.393	17.0959	33.5296	18.1504	24.2595	19.8364	14.6453	26.2105	18.7566	8.35405	12.3733	22.7368
792.584	3.78336	1.15021	3.3864	8.30588	3.78571	1.63333	5.53877	2.03606	1.81905	1.25233	0.87395	5.02105	3.84703	6.10245	3.16442	1.65835	2.1124	5.09959	4.34394	5.24534	3.58391	0.160494	1.70151	3.49818	4.61905	3.36538	2.43487	6.78531	8.53204	4.7027	0.141709	0.87089	0.643959	1.23962	0.123028	0	4.69462	5.02326	4.67442	4.30163	5.91085	6.81661	2.79904	3.12972	4.71903	1.40137	2.20071	2.28	2.84211
794.601	4.84176	2.15716	4.0783	7.84734	6.02289	1.3	6.10139	4.12573	3.80952	1.88172	0.991597	5.69674	5.87671	9.75724	5.59791	1.8591	2.70736	7.1677	6.72313	6.37578	4.58138	0.209877	1.97654	6.40378	6.65079	5.24718	4.23949	7.19886	11.5146	6.88796	0.216081	1.39508	0.820051	1.11076	0.173502	0	9.24997	11.7302	8.02267	7.2523	7.74973	7.3564	4.46507	5.5468	5.83283	3.45437	2.11429	4.53333	5
796.615	18.989	13.4868	12.559	20.4904	10.606	2.16583	8.50298	17.5253	8.9381	7.12903	1.45378	13.1378	19.7055	39.2584	19.2108	5.3803	4.86434	16.5506	14.4865	10.807	8.0684	0.444445	3.1187	18.8061	26.4921	13.8	25.5916	12.5226	44.3612	0	0.677387	12.9158	3.12082	7.79091	0.529968	6.40988	23.1949	20.8698	0	11.107	25.1332	15.3481	10.9818	23.288	12.3394	0	3.41786	0	0
798.543	45.0013	25.1989	26.433	56.9495	20.1245	5.29583	12.0044	26.7154	22.8746	5.59498	1.52101	21.9398	19.2032	61.0624	47.574	8.95761	8.87364	17.176	18.177	14.7634	15.8493	0.604938	5.99605	31.6347	69.0884	19.8103	21.0357	25.6408	69.4194	11.5061	0.682915	8.98316	2.81877	10.2332	0.6347	0	29.5326	35.5558	11.1686	24.8722	49.247	27.7619	36.1407	46.8095	25.0975	5.38194	6.75476	2.57333	10.0611
802.58	2.14443	0.983774	3.5172	6.10851	1.25879	0.675	3.38767	0.825861	0.771428	0.365591	0.679832	2.24611	1.96941	2.5078	2.32616	2.15711	1.27713	2.33117	2.52794	3.01035	1.58315	0.185185	0.9036	1.76616	2.67347	1.44231	0.964285	3.91311	3.42524	2.54177	0.059297	0.452553	0.224936	0.522186	0	0	2.06742	1.75442	0	2.17236	2.69388	4.20761	1.88995	2.13136	3.05337	0	1.08119	0.493333	0.610526
804.553	9.88477	3.6662	5.2828	17.2846	12.6925	2.29167	8.52962	6.36452	7.59206	5.15054	0.82605	13.6717	18.9064	20.7323	10.1019	3.02369	6.48488	16.6419	18.1952	15.083	7.33566	0.382716	3.5928	7.05882	15.644	13.171	16.2374	13.0603	18.4311	8.09779	0.273869	2.32959	2.28535	3.65495	0.163407	0	16.9564	15.3916	6.81395	7.97979	13.9001	23.7924	6.80383	9.86535	11.1349	2.30324	3.20119	3.42933	6.18947
806.567	16.3469	5.78025	10.763	23.9314	12.2544	3.62917	14.9085	10.0682	8.72857	7.69391	1.18487	15.8747	16.847	23.9915	10.9028	4.93915	6.46124	16.5589	18.0351	15.6636	8.82331	0.703704	3.76655	12.4052	16.6844	15.7231	17.6303	15.997	28.2777	10.559	0.492462	3.56455	3.08843	3.74334	0.426498	0	16.9127	21.3386	10.9878	16.3718	18.0849	21.3128	7.70335	11.8128	14.8598	4.76742	4.18571	5.18667	10.4632
808.585	25.3878	10.3129	22.982	38.4235	20.5412	4.64083	17.7117	13.9142	16.2571	9.04301	1.88319	22.589	17.1096	33.0877	19.5049	9.46259	11.4795	16.0691	25.7661	22.2596	14.0735	1.3251	5.24251	26.8562	25.8367	24.119	19.2105	25.9458	38.1214	18.5762	0.701508	4.24378	4.01285	3.15761	0.817035	0	23.6561	33.0651	19.6378	34.2749	22.6024	41.4595	20.9378	23.2841	22.8725	13.2993	7.87024	12.4267	24.4379
809.597	11.4615	4.40612	10.574	18.3025	9.33516	1.825	7.94433	5.92983	7.62381	3.79928	0.819328	10.5188	7.83196	15.4944	9.06996	4.09825	4.99806	7.23323	11.9967	10.2381	6.38125	0.36214	2.22137	12.8214	11.8277	11.4444	8.61891	12.1146	17.7223	8.42998	0.226131	1.46191	1.40463	1.11182	0.335647	0	11.1646	16.214	9.01221	15.5201	10.4049	19.0623	9.73684	11.0443	10.3505	5.92542	3.47357	5.10667	11.3895
810.6	28.559	8.6954	25.786	1.3442	11.283	1.6296	40.382	3.2437	33.676	9.6746	4.0449	5.7262	28.867	4.5559	6.7458	18.281	1.2145	15.421	11.738	7.0232	29.467	37.862	15.556	37.417	39.196	21.974	23.628	19.287	32.149	27.378	17.545	30.432	10.481	36.792	42.026	23.574	11.416	33.355	9.1043	22.263	22.792	33.568	24.916	14.72	21.536	42.751	18.713	16.197	17.639
814.585	5.1259	2.41586	5.0404	14.67	2.33407	0.84	5.00398	1.47108	1.63333	0.555556	1.09244	4.92632	4.19178	4.58129	6.27653	2.93616	2.25	5.00867	5.66208	4.93954	3.41001	0	1.71777	3.35294	5.50567	2.25692	1.4958	8.96073	7.55146	3.60983	0	0.812082	0	1.59709	0	0	4.70198	0	0	0	5.81203	5.76125	5.66986	4.86864	3.62236	0	2.11595	1.65333	0
818.59	1.77959	0.72879	2.0485	5.83141	1.02894	0.450834	4.23062	0.85575	0.952381	0.480287	0.693278	2.58647	2.05936	3.26058	1.9133	2.601	0.955426	2.4742	3.10834	3.0352	1.85877	0.148148	0.80302	1.565	2.51247	1.38974	1.06723	4.85117	3.64311	3.55774	0.044221	0.316761	0.27635	0.461129	0.04101	0	3.06176	1.93954	2.87791	2.18871	2.58217	3.11626	1.62679	1.6486	2.42598	0.48577	1.06548	0.906667	1.03158
820.617	5.93721	3.17617	3.8556	10.2493	10.6859	1.17083	3.03181	7.93665	5.65238	4.19355	0.357143	8.98296	10.2671	20.922	9.55904	1.19776	2.80233	8.80702	9.35856	4.66439	3.12438	0.106996	1.79559	4.2963	21.541	8.9718	10.0647	5.65864	15.981	2.90074	0.085427	1.75782	0.840617	3.47391	0.053628	0	13.7348	11.9395	2.2564	3.83447	10.9613	21.4152	3.7445	9.06897	8.53676	0.684985	1.44048	0.906667	3.06316
822.553	8.18995	4.78999	5.3934	11.4956	6.06593	0.970833	4.07754	8.10234	3.38889	1.98351	0.453782	6.09724	6.24658	18.0445	8.56442	1.84414	1.72287	5.6806	6.44884	3.61698	2.79797	0	1.39837	7.72331	12.7202	5.74564	7.58403	5.32831	20.2058	3.19779	0.078895	2.10879	0.691516	1.92723	0.0580438	0	9.5966	9.20465	0	6.12927	13.3276	9.84429	3.70813	8.68769	6.6566	1.29048	1.24524	0.634667	2.76842
824.557	13.1611	8.50487	12.601	17.095	6.04854	0.933333	4.31213	10.4181	5.73333	2.17204	0.510085	8.78697	5.93607	25.9955	12.849	2.98005	1.83915	4.10918	6.75684	4.21014	4.26308	0.197531	1.36005	16.6333	16.0522	6.58462	8.04202	7.70298	26.894	4.24816	0.17186	2.84282	0.817994	1.3596	0.114195	0	10.7916	10.6474	5.8343	10.737	16.6896	12.2976	11.8469	16.8539	9.08358	3.03494	2.05714	1.16	4.95789
826.579	12.5432	4.35327	7.3965	12.4712	4.16575	0.554167	2.63022	4.81774	6.2381	0.516129	0.369748	5.11028	2.7379	15.4989	6.67414	2.18579	1.0814	2.0161	3.26432	2.59006	3.0893	0.111111	0.744948	9.77342	10.4531	3.3541	2.47227	6.31032	11.5072	2.75921	0.077889	0.778669	0.235219	0.564785	0.056782	0	5.35241	4.64651	3.43314	5.37623	8.72073	5.88927	7.56172	6.79967	6.6002	1.71423	1.05952	0.613333	2.46316
828.557	4.30455	1.13815	1.5061	8.62339	1.53846	0.503333	3.28429	1.21248	1.38571	0.569892	0.402521	4.10276	3.65982	5.84009	2.52765	1.86135	1.00388	3.68163	3.89682	3.46791	1.91159	0.148148	0.869222	2.83442	4.01587	1.81846	2.45336	5.20203	4.86893	2.17445	0.055276	0.52927	0.236504	0.960596	0.037855	0	3.14844	2.43953	1.86628	1.72511	3.45414	4.04083	2.53589	2.42365	2.53374	0.414132	0.825	0.306667	1.4421
830.569	4.28383	1.22949	2.0833	10.4393	4.41941	0.670833	3.26441	1.75341	2.24762	1.08602	0.514286	4.93233	3.52648	7.45791	4.23558	1.89227	1.86124	3.82116	5.25451	4.4617	2.48765	0.135802	1.14634	3.3907	5.65986	4.0218	3.43067	5.70804	7.95359	3.36757	0.077889	0.477947	0.316195	0.857295	0.0422718	0	4.53541	5.84419	2.14535	4.0208	4.96026	8.97578	3.2823	3.89984	4.06042	1.09814	1.32381	1.24	3.77895
832.584	7.81287	2.30784	4.6414	14.3026	7.55934	1.125	5.39483	3.83301	6.50952	2.20789	0.494117	9.00752	7.40639	13.5256	7.50852	2.1217	2.35853	5.81063	8.29183	7.39731	5.38315	0.17284	1.89315	4.50545	10.2009	8.30667	5.02983	9.68334	13.5767	6.26536	0.100503	0.88479	0.85347	1.03088	0.0921142	0	10.4975	9.75349	5.26163	7.87667	8.88937	12.1696	5.15981	5.63383	8.22759	2.93916	1.81191	4.42667	6.10526
834.602	5.64019	1.37691	3.5076	9.80066	4.31484	0.7375	3.62505	2.68096	3.63651	1.69893	0.466387	6.35539	3.34475	8.11136	4.98954	1.44763	1.66512	3.22704	4.9957	3.90725	3.48258	0.185185	0.906853	2.33115	6.82993	5.3641	2.4874	7.47397	8.35825	3.80049	0.055277	0.469927	0.446015	0.461129	0.0769718	0	6.17734	6.1	4.42965	6.15899	5.56735	8.53979	3.22201	3.02627	6.16113	2.38763	1.30976	2.01333	4.97895
836.616	2.69231	0.743162	2.4975	5.33234	2.27289	0.529167	1.79483	1.11599	1.77143	0.526882	0.315126	3.28772	1.55662	3.96748	4.64873	0.941396	0.994186	1.70217	3.17111	2.48965	1.77923	0.17284	0.519163	1.28322	3.44671	2.97308	0.905463	4.905	5.27961	2.3312	0.038191	0.234429	0.156812	0.318424	0.0675078	0	3.02776	0	2.45349	3.96731	2.82664	5.791	1.82297	1.83415	3.37261	0	0.923809	1.52	4.84211
838.605	1.30298	0.413537	1.0303	3.08292	0	0.304167	1.91968	0.450293	0.871429	0.182796	0	1.43559	1.12329	1.55234	2.48072	1.07606	0.55814	1.14706	1.46518	1.26398	1.21089	0	0.42741	0.825708	1.36417	1.51487	0.412604	2.91134	2.40214	1.3371	0.045729	0.153969	0.084833	0.249911	0.04101	0	1.87932	0	0	0	1.67884	2.47958	0.956938	0.900164	2.15106	0	0.502381	0.96	0
840.578	1.30298	0.547983	1.1869	5.03778	0.534799	0.233333	2.38966	0.356725	0.219048	0.114695	0.278991	1.5614	1.07078	1.05702	1.29297	1.56608	0.517442	1.09494	1.81943	1.51967	0.926789	0.074074	0.523345	1.59695	1.03175	0.489744	0.397059	3.34934	1.65243	1.5774	0	0.172681	0.104113	0.214057	0.006309	0	1.30368	0	1.02674	0.805349	1.54887	1.79239	1.63636	1.14614	1.1279	0	0.539524	0	0
842.576	0.992779	0.303199	0.61616	3.50577	0	0.154167	1.58251	0.21475	0.193651	0.0903228	0.259664	1.01002	0.888128	0.786192	0.804185	0.936159	0.30814	0.942724	1.15305	1.09317	0.70969	0	0.358885	1.15323	0.798186	0.398718	0.229832	2.56238	1.16893	1.04128	0	0.0956963	0.0673516	0.176074	0.025237	0	0.99898	0	0	0	1.02041	1.16886	1.04211	0.609195	0.767372	0	0.380952	0	0
844.544	1.31052	0.382475	0.46212	4.07798	0.724542	0.2125	1.56938	0.659194	0.414286	0.236559	0.216807	1.93484	1.51781	3.01114	1.16293	0.627681	0.379457	1.58411	1.49768	1.18012	0.706777	0.049383	0.34727	0.912854	2.86349	0.701282	1.0021	2.32806	2.5301	0.870762	0.025126	0.200748	0.064267	0.41853	0.018927	0	1.50935	1.20233	0	0.435364	1.65628	2.39446	0.985646	0.98358	1.00503	0	0.338095	0	0.336842
846.551	2.13972	0.929068	1.0934	5.79352	2.56227	0.525	1.72485	1.87817	1.35714	0.462366	0.298319	2.87569	1.7758	6.34833	3.20389	0.80798	0.829457	1.87534	2.47549	1.67805	0.970235	0.049383	0.612079	1.72331	6.65079	2.31282	1.47689	2.80114	5.83146	1.33784	0.027638	0.263834	0.117738	0.592474	0	0	3.12227	3.53953	0	1.53016	3.66917	6.68166	1.38756	2.96716	2.35448	0	0.582143	0.213333	1.6
848.566	3.77645	1.73157	2.2455	7.33443	5.15458	0.558333	1.53082	3.84341	3.9381	1.04301	0.197479	5.00601	3.379	11.4949	5.76173	0.786534	0.821317	2.35088	3.27773	1.94721	1.82293	0.098765	0.79698	2.42919	11.3927	4.32872	2.28151	3.58746	10.8928	1.82039	0.025126	0.497194	0.221079	0.713525	0.018927	0	7.72193	4.92093	1.55232	2.6003	6.85177	7.47059	2.17416	3.89491	4.92588	0.700687	0.70119	0.573333	1.95789
848.779	0	0	0.15152	0	0.224908	0	0	0	0.038095	0.21147	0.058824	0	0	0	0	0	0.178295	0	0	0	0.29639	0.160494	0	0	0	0	0	0	0	0	0.020101	0.013365	0.051414	0	0.0264988	0	0	0	1.15	0	0	0	0	0	0	0.140334	0	0.28	0.128421
850.795	0	0	1.0581	0	0.21978	0.066667	0	0	0.009524	0.154122	0	0	0	0	0	0	0.147287	0	0	0	0	0.271605	0	0	0	0.092308	0	0	0	0	0.020101	0	0.07455	0.012779	0.031546	0	0	0.218605	1.42442	0.203566	0	0.15571	0	0	0	0.186457	0	0.173333	0.189474
852.58	0.987441	0.482151	0.51768	1.7989	0.456043	0	0.876739	0.407407	0.27619	0.09319	0.168067	0.741855	0.660731	1.23252	1.48251	0.467581	0.348837	0.783592	0.879793	0.73706	0.367955	0.024691	0.227642	0.568628	0.952381	0.320513	0.340336	1.19088	2.05146	0.529484	0.035176	0.096231	0.052699	0.171459	0.0227134	0	0	0	0	0	1.33942	1.15225	0.725359	0.860427	0.653575	0	0.245	0.106667	0.374736
854.568	1.04082	0.214187	0.38485	2.72367	0.394506	0.125	1.4493	0.189084	0.295238	0.100358	0.201681	0.867168	0.742009	0.922049	0.687593	0.705735	0.356977	0.90547	1.37575	0.863354	0.467385	0.074074	0.285714	0.651416	0.678005	0.328205	0.355042	1.62749	1.12874	0.715971	0.028141	0.101844	0.120822	0.179623	0	0	0	0.597674	0	0	0.967777	1.20761	0.588517	0.585222	0.622357	0	0.320238	0.173333	0.526316
856.574	1.15856	0.280946	0.53889	3.89412	0.547619	0.158334	1.2008	0.311891	0.371429	0.127599	0.172269	1.44612	0.876712	1.75323	0.889387	0.978803	0.294574	0.811145	1.32932	0.989648	0.660545	0	0.29849	1.0915	1.11066	0.573077	0.460084	2.28499	1.46408	0.949385	0.013065	0.0868747	0.0696656	0.162939	0.018927	0	1.08442	0.804651	0.790698	0.701337	1.18754	1.74741	0.816268	0.802956	0.937563	0.149362	0.352381	0.173333	0.915789
858.588	0.772371	0.216968	0.33586	2.64536	0.652014	0.146667	0.894632	0.275178	0.452381	0.089606	0.163025	1.17143	0.539726	1.35278	1.18774	0.66783	0.290698	0.567079	0.93706	0.802278	0.562381	0.049383	0.247155	0.703704	0.911111	0.652051	0.246218	1.9273	1.42427	0.887224	0.025126	0.067361	0.0349612	0.122471	0	0	1.07875	0.7	0.608139	0.693908	0.934264	1.87197	0.644976	0.536618	0.936556	0.241413	0.297857	0.253333	0.736842
860.58	0.49011	0.175243	0.16667	1.72158	0	0.141667	0.902585	0.174464	0.242857	0.071685	0	0.739348	0.511416	0.713586	1.05142	0.350374	0.25	0.569659	0.640584	0.620083	0.374921	0	0.183507	0.487291	0.582766	0.385641	0.137395	1.30082	0.943107	0.54914	0	0.06255	0.032134	0.13525	0	0	0.773938	0	0	0	0.726531	0.972318	0.492823	0.390805	0.608258	0	0.20119	0	0
862.57	0.266562	0.125174	0.14647	1.43328	0	0.104167	0.773359	0.107537	0.1	0.064516	0.12605	0.503759	0.445206	0.365256	0.508221	0.312967	0.19186	0.509804	0.600172	0.527951	0.243826	0.024691	0.185365	0.287582	0.387755	0.192308	0.144958	1.08993	0.614563	0.463145	0	0.0510563	0.0295634	0.108626	0.015773	0	0.539264	0	0	0	0.449839	0.615917	0.305264	0.28243	0.282981	0	0.169047	0	0
864.576	0.260597	0.115901	0.16162	1.36749	0.150183	0	0.767396	0.086745	0.061905	0.043011	0.130252	0.501253	0.447489	0.264589	0.411061	0.297756	0.164729	0.452941	0.486156	0.475156	0.214947	0.049383	0.179326	0.287581	0.351021	0.164103	0.119328	0.964535	0.531068	0.512285	0	0.0475803	0.0326472	0.0798727	0	0	0.526459	0	0	0	0.478625	0.422145	0.263158	0.215107	0.253777	0	0.15	0.08	0
866.573	0.299843	0.113583	0.10556	1.05711	0.134615	0	0.620279	0.066277	0.047619	0.071685	0.100841	0.357394	0.345662	0.207127	0.338416	0.286783	0.147287	0.368937	0.415305	0.353623	0.172894	0	0.124274	0.233116	0.273016	0.101282	0.102941	0.740342	0.394175	0.297297	0.00603	0.0422347	0.0241646	0.067448	0.025237	0	0.372805	0	0	0.144131	0.39957	0.311419	0.218182	0.19376	0.249748	0	0.130238	0.053333	0.042105
867.595	0.189953	0.093185	0	0.604833	0	0	0.32843	0.050683	0	0	0.07563	0.238095	0.199543	0.129176	0.165919	0.149127	0.113953	0.19711	0.239897	0.219047	0	0.024691	0.154471	0	0.126984	0.0428206	0.0613446	0.468651	0	0.165111	0	0.034482	0.025707	0.0429533	0	0	0.235014	0	0	0	0.302256	0.249135	0.186603	0.136289	0.152065	0	0.0969044	0.053333	0
870.554	0.517112	0.139082	0.17172	1.59198	0.173076	0	0.808747	0.145224	0.106349	0.089606	0.12605	0.598998	0.455252	0.579065	0.432586	0.356609	0.139147	0.503096	0.571797	0.495859	0.190627	0	0.170731	0	0.617234	0.165385	0.163865	1.05497	0	0.381327	0.025126	0.060946	0.035989	0.112531	0.012618	0	0.437961	0.281395	0	0	0.541139	0.599308	0.334929	0.333333	0.312185	0	0.164047	0	0.147368
871.726	0.271585	0	0.10909	0	0.193223	0.054167	0	0.045809	0.019048	0.028674	0	0	0	0	0	0	0.150775	0	0	0	0.196201	0.08642	0	1.64052	0	0.019231	0	0	2.33398	0	0	0	0.014139	0	0.006309	0	0	0.206977	2.32616	0.239821	0	0	0.392345	0	0	0.190579	0	0.053333	0.126316
872.564	0.635792	0.1516	0.22727	1.8994	0.287546	0.0858334	0.701789	0.247888	0.233333	0.078853	0.148739	0.781954	0.410959	1.49443	0.605979	0.338653	0.139535	0.414345	0.602751	0.408696	0.266752	0.024691	0.158188	0	1.17914	0.347436	0.197479	1.14376	0.946602	0.44398	0	0.0523923	0.0352184	0.096556	0.012618	0	0.61983	0	0	0.309956	0.716863	1.12457	0.454546	0.44335	0.518631	0	0.170714	0	0.368421
874.575	0.467818	0.16968	0.2197	1.46897	0	0.133333	0.570577	0.222222	0.209524	0.0845882	0.138655	0.656641	0.331964	1.17372	0.983558	0.299751	0.144186	0.368421	0.523646	0.373085	0.234452	0.024691	0.156794	0	0.929705	0.376923	0.105042	1.03483	1	0.429975	0	0.044907	0.03599	0.090522	0.009464	0	0	0	0	0	0.673255	1.14325	0.34067	0.389163	0.483988	0	0.164285	0.106667	0.195789
874.798	0	0.025962	0.2404	0	0.336813	0	0	0.099416	0	0.749104	0	0	0.354338	0	0	0.230673	0.55	0	0.259673	0.31677	0.689677	0.382716	0	0	0.022676	0.0761538	0	0.441546	0	0	0.020101	0	0.087404	0	0.11041	0	0	0.167442	2.24419	0.182467	0	0	0	0	0.135952	0.574092	0.120238	0.64	0.547368
875.794	0	0.0176163	0.1298	0	0.17326	0.058333	0.085487	0.059454	0.033333	0.322581	0.096638	0	0.29452	0	0	0.145886	0.244186	0	0.134996	0.152381	0.422419	0.197531	0	0	0.031746	0.034615	0.0567222	0.240532	0	0	0.193467	0.024058	0.029306	0.018104	0.214511	0	0	0.076744	1.02965	0.106984	0	0.0968856	0	0	0.066465	0.268891	0.0790472	0.253333	0.252632
876.572	0.346939	0.130737	0.12121	0.972542	0	0.095833	0.526044	0.142625	0.128571	0.007169	0.092437	0.466165	0.257991	0.505568	0.684603	0.196509	0.129845	0.315789	0.427687	0.311595	0.170994	0	0.137979	0	0.543764	0.166154	0	0.738442	0	0.285012	0	0.040898	0.024422	0.068157	0.0050472	0	0	0	0	0	0.4855	0.50519	0.234449	0.233169	0.340383	0	0.113095	0.106667	0.168421
878.563	0.21664	0.076495	0.075758	0.955958	0.087912	0.0875	0.536779	0.052632	0.104762	0.046595	0.106723	0.368421	0.273973	0.242316	0.26308	0.198254	0.124031	0.362745	0.504729	0.359214	0.172768	0.024691	0.111266	0	0.249433	0.123077	0.079832	0.662825	0	0.321376	0	0	0.034704	0.0848417	0.012618	0	0	0.07907	0	0	0.294307	0.469896	0.167464	0.17734	0.189325	0	0.129048	0	0.084211
878.776	0	0	0	0	0.096153	0	0	0	0	0.0924736	0.062185	0	0	0	0	0.126185	0.129845	0	0	0	0.212793	0.131687	0	0	0	0.0387184	0	0	0	0	0.015075	0	0.0367604	0.030884	0.025237	0	0	0.346046	1.18546	0.346211	0	0.118339	0	0	0	0	0.115476	0.133333	0
880.574	0.21821	0.0783493	0.1197	0	0.119048	0	0.545129	0.058805	0.0587303	0.035842	0.109244	0.368421	0.288584	0.223608	0.273543	0.28379	0.115116	0.328689	0.374033	0.387163	0.218493	0.049383	0.117305	0	0.253968	0.116667	0.0815128	0.736542	0.32136	0.30344	0	0.030741	0.034704	0.077742	0.018927	0	0	0.093023	0	0.117385	0.276047	0.46436	0.113876	0.172414	0.238671	0	0.136905	0.026667	0
880.745	0	0.0222527	0.35556	0	0.28663	0.179167	0	0.060429	0.042857	0.0917564	0	0	0.216895	0	0	0.141895	0.26938	0	0.235598	0	0.429386	0.197531	0	0.461874	0	0.0697438	0.0697476	0	0.327185	0	0	0.0232553	0.028278	0.049343	0.031546	0	0	0.486047	1.6657	0.216939	0	0	0.391388	0	0.11279	0.287537	0.167618	0.146667	0.197894
882.573	0.216641	0.0755683	0.13131	0.783416	0.134432	0.0633338	0.466004	0.056205	0.042857	0.078853	0.0798324	0.285714	0.248859	0.17372	0.230194	0.19202	0.19031	0.262023	0.284265	0.28882	0.145789	0.061728	0.124274	0.18809	0.193197	0.0825638	0.087395	0.61368	0.307767	0.230958	0	0.048383	0.046272	0.076322	0.018927	0	0.25983	0	0.188953	0.146805	0.296456	0.411765	0.167464	0.129721	0.30715	0	0.135714	0.053333	0.084211
884.556	0.199372	0.0866943	0.073738	0.685338	0	0	0.45328	0.0484083	0.047619	0.043011	0.0840332	0.270677	0.269407	0.184409	0.220628	0.21197	0.128682	0.359133	0.3362	0.277433	0	0.024691	0.11266	0	0.226758	0.106154	0.077731	0.527296	0	0.233415	0	0.039027	0.039846	0.0844877	0	0	0.272521	0	0	0	0.274544	0.309343	0.23445	0.149425	0.159114	0	0.116666	0.026667	0
886.561	0.178964	0.070468	0.065657	0.736408	0	0	0.534792	0	0	0	0.109244	0.293233	0.287671	0.151448	0.207772	0.198255	0	0.284314	0.33018	0.267081	0	0	0.113821	0	0.136055	0.066667	0.071428	0.639013	0	0.21204	0.015075	0.030473	0.017995	0.059993	0	0	0	0.0260466	0	0	0.257788	0.342561	0.189473	0.152053	0.119839	0	0.109524	0	0
887.702	0	0	0.042929	0	0.078755	0	0	0.030539	0.028571	0.021505	0	0	0	0	0	0.069825	0.093023	0	0	0	0.120329	0.049383	0	0.72549	0	0	0	0	0.886408	0	0.01005	0	0.0133674	0.023429	0.012618	0	0.156828	0.0920928	0.450581	0.095097	0.296455	0	0.190431	0	0	0	0	0.026667	0.126316
888.562	0.155416	0.0649043	0.098485	0.823174	0.0520148	0.075	0.467197	0.049708	0.047619	0.028674	0	0.229574	0.237443	0.144766	0.185351	0.163591	0.0953486	0.24613	0.265692	0.23499	0.144015	0	0.087108	0	0.13152	0.0646158	0.058823	0.595314	0	0.235872	0	0.028602	0.0236504	0.051828	0	0	0.240227	0	0	0	0.226638	0.200692	0.185646	0.154024	0.111783	0	0.0888096	0	0
890.567	0.147567	0.051461	0	0.577045	0	0	0.391651	0.033788	0.038095	0.032258	0.084034	0.201504	0.210046	0.116703	0.149477	0.167082	0.089147	0.211042	0.225968	0.232919	0	0	0.0859466	0	0.099773	0.05	0	0.507536	0	0.213759	0.015075	0.031275	0.0133676	0.046858	0.012618	0	0	0	0	0	0	0.214533	0.154067	0.131035	0.0944616	0	0.0847618	0	0.042105
890.787	0	0.0208623	0	0	0.138095	0	0	0.0211173	0.009524	0.125448	0	0	0.119635	0	0	0.213217	0.135659	0	0.160791	0.108695	0.336289	0.17284	0	0	0.072563	0.058974	0	0.195693	0	0	0.020101	0.0171077	0.0318766	0.039403	0.025237	0	0	0	0.348837	0	0	0.117647	0.110048	0	0.0678758	0.128557	0.148809	0.093333	0.105263
892.557	0.196233	0.072322	0.040404	0.52938	0	0.0375	0.389662	0.039311	0.028571	0.0580646	0.10084	0.174436	0.155251	0.106904	0.140508	0.128429	0.0585266	0.216718	0.237317	0.1853	0	0	0	0	0.101134	0.04359	0.0693272	0.452818	0	0.171008	0.015075	0.0277997	0.01671	0.036209	0	0	0	0.030233	0	0	0	0	0.136842	0.133005	0.096677	0.006869	0.0628576	0	0.042105
893.71	0.153847	0.0338433	0	0	0.186813	0	0	0.062378	0	0.050179	0	0	0	0	0	0.162593	0.135659	0	0	0	0	0	0	0.51634	0	0	0.065126	0	0.55534	0	0.017588	0	0	0	0.012618	0	0.202833	0.106977	1.16221	0.141159	0.274973	0	0.244019	0	0	0.154269	0.0880956	0.053333	0.115789
894.56	0.166405	0.0417247	0	0.529928	0	0	0.345925	0	0.057143	0.021505	0.0789918	0.229072	0.140639	0.14343	0.155157	0.097257	0.067829	0.201754	0.174548	0.236853	0.076631	0	0.076655	0	0.146939	0.0561536	0.0575632	0.431286	0	0.161425	0.015075	0.024057	0.023136	0.048988	0	0	0	0	0	0	0	0.224913	0	0.146141	0.106747	0	0	0.053333	0
895.729	0.23234	0	0.020202	0	0.35989	0.091667	0	0.145224	0.009524	0.100358	0	0	0.210046	0.057016	0	0.208229	0.453488	0	0.202063	0.15383	0.418619	0.111111	0	1.58606	0	0.0374364	0.0903362	0	1.4932	0	0.015075	0	0.028278	0.027689	0.006309	0	0.280453	0.197675	2.77965	0.294205	0.383458	0	0.885167	0	0	0.483808	0.128571	0.026667	0.473684
896.749	0	0	0.042424	0	0.249084	0.166667	0	0.111111	0	0.200717	0.054622	0	0.209132	0	0	0.178304	0.29031	0	0	0.140787	0.348955	0.123457	0	0.821351	0	0.05641	0	0.261558	0	0	0	0	0.061697	0.029819	0	0	0	0.14093	1.66279	0.216939	0	0	0.477512	0	0	0.271835	0.129762	0	0.178947
902.572	0	0.0542417	0	0.576607	0	0.0433334	0.372962	0	0.038095	0.043011	0	0	0.179908	0.128285	0.19133	0.11222	0	0.243034	0.258641	0.218426	0	0	0.083623	0	0.14059	0.0312822	0	0.454085	0	0.192875	0.015075	0.0208503	0	0.041533	0.018927	0	0	0	0	0	0	0.214533	0.172249	0.123153	0.103726	0	0	0	0.073684
902.821	0	0	0.13889	0	0	0.025	0.077534	0.045809	0.009524	0.275986	0.05042	0	0.20548	0	0	0.290523	0.209302	0	0.144626	0	0.301204	0.144033	0	0	0.031746	0.037179	0	0.169475	0	0.0535626	0	0.0163057	0.039846	0.019169	0.056782	0	0	0	1.51977	0.175334	0	0.138408	0	0	0.069487	0.412169	0	0.266667	0.263158
904.565	0.113658	0.05146	0	0.561779	0	0	0.314116	0.0233913	0.047619	0	0.084034	0.210526	0.170319	0.100223	0.15725	0.120698	0.144186	0.208462	0.22528	0.179089	0	0	0.0799068	0	0.109297	0.053846	0	0.472578	0	0.180835	0.01005	0	0.024422	0	0	0	0	0	0	0.041605	0	0.186851	0.157894	0.100164	0.0831822	0.010795	0.083334	0.026667	0
907.777	0.150706	0	0.030303	0	0.108242	0.049167	0	0.0201427	0.028571	0.050179	0	0	0.13242	0	0	0.28803	0.186047	0	0.0832328	0.084887	0.256872	0.123457	0	0.690631	0	0.035897	0	0	0.320388	0	0.015075	0	0.021851	0.036563	0.012618	0	0.164306	0	1.78488	0.123328	0	0.0844288	0.263158	0	0.0445124	0.351718	0.092857	0	0.136842
909.784	0	0	0.033334	0	0.086996	0.0875	0	0	0	0.050179	0	0	0.100457	0	0	0.260599	0.168605	0	0.0880482	0.07764	0.227359	0.17284	0	0.744371	0	0.051282	0.0386556	0	0	0.0275184	0.01005	0.012831	0.0349616	0.028754	0.012618	0	0	0.039535	1.24128	0.0897474	0	0	0	0	0	0.252404	0.126904	0	0.115789
913.739	0.185244	0	0	0	0.093407	0.0875	0	0.054581	0.019048	0.060932	0	0	0.121918	0	0	0.142644	0.224806	0	0.122098	0.0807452	0.272324	0.08642	0	1.26797	0	0.030769	0.028571	0.137809	0.77767	0	0	0.011227	0.015424	0.021654	0.012618	0	0.174957	0	0.833721	0.117385	0	0	0.569378	0.164204	0	0	0.115238	0	0.094737
915.719	0.177394	0	0	0	0	0.083333	0	0.0318387	0.014286	0.035842	0.05042	0.240602	0.082192	0	0.124962	0	0.113953	0	0.077386	0	0.144395	0.049383	0	1.00218	0	0	0	0	0.66699	0	0	0	0	0	0	0	0.133371	0.065116	0	0	0.299677	0.0816608	0.320575	0.149425	0	0	0.0907142	0	0.063158
919.731	0.22606	0	0	0	0.192308	0.070833	0	0.0539313	0	0.050179	0	0	0.109589	0	0	0.175811	0.093023	0	0	0	0.191894	0	0	0.661583	0	0	0	0	0.807767	0.0508604	0.005025	0	0.015424	0	0.012618	0.024702	0.2	0.116279	1.01105	0.182764	0.368421	0	0.258373	0	0	0.15211	0.082143	0	0.126316
921.74	0.290424	0	0.10354	0	0.264652	0.0691664	0	0.0776483	0.042857	0.0702514	0	0.237093	0.117808	0.057906	0	0.201995	0.203488	0	0.110232	0.068323	0.246992	0.098765	0	1.061	0.054422	0.028205	0	0	1.00447	0	0.015075	0	0.0159384	0.031239	0.025237	0	0.226062	0.101395	2.06919	0.249331	0.366273	0	0.439235	0	0.084592	0.303238	0.109524	0.066667	0.189474
922.756	0.191523	0.0319883	0.10354	0	0.210257	0.265	0	0.07115	0	0.100358	0	0.196492	0.129681	0	0	0.223191	0.182171	0	0.0916598	0.078675	0.298923	0.308642	0	0.668845	0	0.055128	0	0.169095	0.585631	0	0.01005	0	0.0339334	0.076677	0	0	0.212577	0.065116	1.25233	0.163447	0.226423	0.149481	0.296651	0	0.09567	0.209028	0.220238	0.053333	0.115789
925.76	0.246468	0.044506	0	0	0.1163	0.083333	0.0461232	0.039636	0.0158733	0.050179	0.058824	0.218045	0.079909	0	0	0.231671	0.129845	0	0.089424	0.0631466	0.199494	0.074074	0	1.52506	0	0.020513	0.0298316	0	0.931845	0.039312	0	0.016038	0.012853	0.030884	0	0.0140898	0.184136	0.055814	1.84302	0.154532	0.268529	0.132872	0.454545	0.111659	0.059416	0.35368	0.1	0.04	0
927.746	0.21821	0.03477	0	0	0.0809526	0.104167	0	0.0461333	0	0.0222228	0	0.219549	0.0954336	0	0	0.250623	0.157752	0	0.0863288	0.109524	0.231792	0.0658437	0	1.27015	0	0	0	0.150981	0.668932	0	0	0	0.015424	0	0.012618	0	0.166572	0.039535	1.09884	0.090639	0.348013	0	0.449761	0.114943	0	0	0.139047	0.08	0.094737
928.735	0.133124	0	0	0	0.0578752	0.104167	0	0.029564	0	0	0.0554628	0	0.0817352	0	0	0	0.116667	0	0	0	0.169728	0.098765	0	0.660131	0	0.026923	0	0	0.332816	0	0	0.0117617	0.017995	0.033014	0.006309	0	0.151275	0.046512	0	0	0.198712	0.141869	0.288995	0.067324	0	0	0.117858	0.026667	0
931.746	0.139718	0	0.027778	0	0.063187	0.066667	0	0	0.019048	0.028674	0	0.191478	0	0	0	0.230674	0.0496128	0	0	0.050725	0.124763	0.049383	0	0.586056	0.020408	0.023077	0.035294	0	0.395145	0	0.009045	0	0.015424	0	0.012618	0	0.134277	0.034884	0.843023	0	0.237379	0	0.239234	0	0	0	0.0661898	0.026667	0.073684
932.506	0.10989	0.087621	0	0	0.231135	0.075	0.174951	0.0601047	0.052381	0.100358	0.10084	0.16792	0.118722	0.117149	0.115097	0.0608474	0.374031	0	0	0.099378	0.044965	0.00823033	0.097561	0.091504	0.095238	0.076923	0.0962184	0	0.130097	0	0.065327	0.072975	0.143959	0.084132	0.056782	0.0719118	0	0.151163	0.536047	0.20208	0.132975	0.370935	0.119617	0.095238	0.240685	0.03631	0.245952	0.08	0.136842
941.737	0.153846	0.030598	0.2601	0	0.067766	0.070833	0	0.023392	0.033333	0.017921	0	0.205513	0.084475	0	0.0950676	0.153366	0.110465	0	0	0.0734986	0.167194	0.123457	0	0.956427	0	0	0	0	0.407767	0.035627	0	0	0	0	0	0	0.142323	0.0437214	0.593023	0.080238	0.271751	0	0.271771	0.083744	0	0	0.0947622	0.053333	0.063158
943.722	0.210362	0	0.11869	0	0.08608	0.079167	0	0.05653	0	0	0	0.305764	0.112329	0	0.111809	0.161097	0.20155	0	0	0	0.176694	0.049383	0	0.989107	0	0	0.0369748	0	0.603883	0	0	0	0	0	0.018927	0	0.154561	0.039535	0.579651	0.102526	0.33405	0	0.364594	0.151395	0	0.07262	0.146428	0	0.136842
945.722	0.221351	0	0	0	0.119048	0.0625	0.0437376	0.020143	0.019048	0	0	0.240602	0.0757992	0	0.115097	0.160848	0.0790694	0	0	0.063147	0.10665	0.049383	0	0.831518	0	0	0	0.101077	0.633592	0	0.003015	0	0.015424	0.019169	0.012618	0	0.161473	0.044186	0.697093	0.130758	0.298603	0	0.272727	0.118227	0	0	0.084524	0	0.063158
947.746	0.186813	0.02828	0.069191	0	0.11923	0.079167	0	0	0.028571	0.028674	0	0.192983	0.075343	0	0.132436	0.207481	0.0325584	0	0	0	0.0791642	0.049383	0	0.545389	0	0.0105124	0	0	0.58466	0	0.009045	0	0.010283	0	0	0	0.150709	0.0455818	0.793605	0.125111	0.267454	0.069204	0.23445	0.078818	0	0	0.052381	0.026667	0.063158
949.758	0.139718	0	0	0	0.120879	0.070833	0.0834992	0.013645	0.019048	0	0	0	0.100457	0	0	0.230674	0.0631778	0	0.098023	0.0662524	0.128942	0.074074	0	0.363834	0.014513	0.017949	0	0.165295	0.430097	0	0.015075	0	0	0	0	0.015553	0.162493	0.062791	0.773837	0.0956904	0.222556	0.058824	0.145455	0	0.053374	0.090285	0.0521424	0	0.063158
951.755	0.11303	0	0.015152	0.243273	0.085165	0.058333	0	0	0	0.043011	0.02521	0.162907	0.093607	0.03118	0.086697	0.286783	0.093023	0	0.140155	0.050724	0.137809	0.08642	0.060395	0.318083	0	0.0138466	0	0.159595	0.371068	0	0.015075	0	0.01928	0.024494	0.015773	0	0.159774	0.0669764	0.74186	0.0933138	0.220193	0	0.186603	0.060755	0	0	0.069762	0.026667	0.105263
955.752	0.182103	0.024571	0.12374	0	0.044871	0.0875	0.061631	0.022417	0.009524	0.007168	0.033613	0.192982	0.061644	0	0	0.142145	0.089147	0	0	0	0.12375	0.049383	0	0.668846	0	0	0.0273114	0.098163	0.37767	0.0316958	0.01005	0	0.007712	0	0	0.015553	0.12238	0.037209	0.610465	0.059435	0.223845	0	0.257416	0.100164	0.0366568	0.056919	0.083333	0	0.126316
957.715	0.112402	0.0227163	0	0.131247	0.03663	0.095833	0	0.021443	0.028571	0.007168	0.0470588	0.162907	0.079908	0	0.088191	0.102244	0.0709298	0	0.060189	0.0530024	0.109563	0.049383	0.058072	0.638344	0	0	0	0	0.322331	0	0	0	0.012853	0.027689	0.012618	0	0.110368	0.037209	0	0.043091	0.18883	0.058824	0.30622	0.100164	0	0	0.084524	0.026667	0
971.741	0.124333	0	0	0	0	0.058333	0	0.021443	0	0.007168	0.033613	0.160401	0.0680364	0	0.078625	0.07606	0.056201	0	0.045572	0.0457556	0.072831	0	0	0.579521	0	0	0	0.082964	0.405825	0.03317	0.005025	0	0.010283	0	0	0	0.112181	0.0274424	0.343023	0.069837	0.222341	0.0671278	0.200957	0.08867	0	0	0.077381	0	0
[truncated: 3 more columns]

## Sheet: AC differentiated
	Poorly differentiated														Moderate/well differentiated
m/z	777106 AC L NEC	793382T AC L	1046242 AC L	999647 AC L	1042882 AC L	904376T AC L	998954 10w AC L	935462T AC L	902784T AC L	860782T AC L	983942 AC L	991435 AC L	997334T AC L	1015483 AC L	806733T AC ML	993617 AC ML	1049383 AC ML	997612T AC M	999487 AC M	997896-2 AC M	1057318 AC M	984109T AC M	985842T AC M	930129T AC M	793980T AC M	984232T AC M	793925T AC M	1013628 AC HM	1018701 AC HM	999856 AC HM	984277 AC H	988005T AC H	991317 AC H	991759 AC H	983322 AC H	1018744 AC H	999506 AC H
100.072	11.1235	7.7986	3.2292	1.03049	2.99677	9.76395	1.71163	16.8571	0	7.40972	2.28	10.8431	0	4.09549	10.0131	2.10841	3.08655	1.44901	0.968282	1.45869	0.711642	8	16.4196	7.84635	12.4667	12.9538	13.0209	1.62092	5.68219	1.34144	6.00344	8.58503	7.29588	10.9417	9.03323	11.1645	1.03692
102.122	20.256	19.607	88.615	2.70958	42.1172	23.1459	0	48.6398	18.3092	34.3368	6.28	14.7234	0	9.91777	14.3687	0	38.4791	5.04579	3.5859	0	4.36239	26.9759	26.6034	12.9513	18.8207	32.7217	20.8121	0	12.6721	0	19.2302	17.2495	30.4101	20.1576	23.432	20.7824	2.10104
103.078	0.855757	0.6	0	0.083253	0	0.562232	0.17907	1.06036	0.371168	0.493056	0.426667	0.68617	0.057143	0.244032	0.605225	0.16343	0	0.13094	0.076652	0.145127	0.056716	0.493976	1.13744	0.522408	0.793104	0.644755	0.94572	0.125491	0.384616	0.155015	0.563574	0.508318	0.388889	0.755374	0.688822	0.935244	0.138601
104.107	197.978	228.378	156.75	105.271	415.037	105.858	21.1535	369.866	152.904	209.069	38.1467	267.691	94.3952	223.48	295.948	18.3026	13.2937	52.9693	42.3656	19.1123	194.093	11.6145	372.484	184.973	356.782	255.537	227.163	27.4954	272.565	31.9676	45.5979	534.731	113.803	550.724	42.716	123.896	195.835
106.071	12.9378	16.0881	7.8538	1.09826	4.90323	13.7682	6.55349	16.0483	10.636	11.5486	3.82667	7.74468	3.52381	4.15385	5.95501	2.91586	14.7682	8.26691	3.61938	1.87924	3.61552	9.50602	30.0701	8.13572	11.9747	16.3133	11.9645	4.98301	4.94028	1.51773	11.7423	19.8161	8.81835	20	12.1088	18.4193	1.95078
109.082	7.44779	4.45035	8.4086	1.58648	3.1215	5.26609	1.63023	7.19416	3.591	5.80208	2.68	7.68085	1.17619	3.19098	6.85486	3.25728	4.47913	1.30957	1.30397	2.18538	0.802388	2.89157	9.29021	5.44558	5.95862	9.01678	5.60125	1.77909	4.24798	1.6768	4.76632	5.25324	3.02434	5.9826	5.8852	9.54989	1.47409
112.089	9.15	4.7799	8.1879	2.9003	1.3349	2.7952	6.249	3.0733	6.8828	3.4644	3.8882	3.1798	6.992	3.7472	3.0343	6.0333	3.6616	9.2676	3.4514	6.3096	4.3229	2.1497	15.646	6.3836	4.6578	7.5588	16.831	10.727	4.4791	4.7458	1.7698	1.0467	6.3312	1.1146	1.4342	1.1834	46.506
112.116	9.56928	4.88532	0	1.43417	1.41935	3.03434	1.76977	9.26761	4.3229	3.45139	3.07333	6.99202	0	4.65782	7.55878	3.4644	1.08346	0	1.0467	0	1.33492	2.79518	6.30955	6.03329	6.88276	6.24895	0	2.14967	6.3836	1.18338	2.90034	3.88817	0	3.74718	3.66163	6.33121	1.11464
116.082	14.989	7.66573	7.5017	4.10165	5.86882	2.96996	1.84651	22.4477	7.55186	3.00347	2.42667	10.0904	2.01905	20.366	12.492	2.83333	1.08037	3.73985	1.4467	3.56144	5.21612	1.73494	7.58887	15.0935	18.731	7.01259	10.6013	5.22876	26.0567	3.2766	2.16838	7.32163	1.43258	5.36745	2.10574	4.8121	3.2364
117.093	35.6687	18.9301	15.169	4.57164	8.28172	19.0815	17.6326	53.3843	26.7534	15.4792	10.5333	30.1356	11.8024	12.7215	21.5501	12.7977	13.4142	18.6082	12.4009	8.58792	6.68299	17.3976	31.5369	18.9718	43.6782	22.3077	80.7035	10.3556	18.2682	5.51976	21.7079	18.0129	22.8876	24.7492	21.3958	25.9437	5.99482
118.086	8.46888	27.6797	4.9336	6.73282	8.31505	2.72961	4.15349	27.6046	8.66732	7.96181	1.51333	10.8351	9.48809	23.8886	14.3483	3.6343	1.2813	10.2929	20.3348	3.36759	5.41254	3.07229	26.6034	9.44302	10.9011	11.2154	11.2004	3.63333	19.9119	3.80446	3.13402	15.8826	7.47753	17.3552	2.65861	9.08705	12.2312
119.032	0	0	1.7874	1.12294	1.41075	1.47639	1.16279	3.28068	1.78669	1.5	0	0	1.29762	1.76923	0	3.41748	1.29984	0.902706	0.862555	1.43291	1.17373	1.85542	0	0	0	2.73427	0	1.74052	0	0.975684	1.62543	0	1.44195	0	2.53474	0	0.716321
120.08	1.58835	1.63916	1.4684	0.337851	0.615054	1.76395	0.551163	2.40543	1.41879	1.64236	0.46	1.21543	0.328571	0.801061	1.39913	0.495146	1.64915	0.710718	0.304846	0.322034	0.460299	1.3253	2.35187	1.10755	2.06437	2.64895	1.6263	0.715033	1.44838	0.288754	1.06186	1.6756	0.906367	1.77073	1.20544	1.9448	0.346503
121.087	3.43675	3.26573	1.9435	1.26815	1.34946	2.78541	1.23721	6.43763	2.1409	1.88889	1.23333	3.35638	0.72381	1.88859	2.80987	2.08738	2.19165	0.901145	0.65815	1.28072	0.517612	2.27711	4.71826	2.16517	3.72874	3.36504	3.73069	1.1268	2.26316	1.38095	2.2165	2.23198	2.1573	3.2088	3.53474	4.66985	1.11205
122.096	21.1757	16.0951	69.252	1.14279	35.8226	38.4936	3.98605	35.1066	27.2407	45.2882	7.58667	14.7181	3.39524	8.50398	11.4528	3.50809	40.2272	3.18887	2.28458	1.7214	6.80119	29.0361	34.6808	11.4481	19.2644	63.8028	20.8559	3.22941	11.2895	1.22188	23.4227	23.8863	32.3464	28.0317	29.8459	32.5	1.27396
125.097	27.4019	20.4783	3.588	15.2333	5.31398	15.8197	17.3977	29.674	12.2916	10.6944	11.8867	28.125	14.2214	17.2812	32.2264	29.0858	5.72488	13.3413	10.4793	18.2945	7.17373	14.3133	23.6784	24.4123	30.7632	16.4797	27.7035	18.8935	21.0202	15.693	12	15.2283	12.4757	18.8485	16.1239	22.0297	14.6146
128.111	3.18574	1.94685	1.1528	0.815586	0.784946	1.66524	1.03256	3.23038	1.61252	1.25	1.48	3.09043	0.7	1.34217	2.69811	2.04045	0.644513	0.625911	0.577974	1.19491	0.600597	1.56627	2.95647	1.87964	2.9931	2.15385	3.06472	1.10022	1.93421	0.785208	1.35051	1.60351	1.397	2.07574	1.82477	2.7017	0.679404
129.053	0	0	33.362	9.83495	23.9247	24.0644	23.7953	36.161	26.6458	29.1701	0	0	11.1024	17.9894	0	20.1052	54.9521	14.4412	12.4546	8.08086	16.4239	27.9518	0	30.3406	0	38.2406	36.1169	12.0007	23.666	10.0101	0	0	28.6854	0	0	0	9.22927
130.157	10.9679	5.87133	64.651	1.7696	24.4344	7.32618	6.67597	13.4678	6.72211	8.38542	0	9.6516	3.86905	5.38196	8.07402	5.69849	8.10046	5.59157	4.51542	3.22775	2.25433	7.61446	8.85127	6.38668	8.24138	6.78182	7.62213	7.79303	8.34615	1.69301	5.09966	5.67745	8.83333	6.09826	0	0	1.58743
131.07	13.2841	6.95804	6.7375	2.44869	3.74409	9.30043	5.01163	14.5704	5.29746	7.79167	4.36667	13.8484	2.19206	5.54111	8.8984	4.98382	6.00773	3.31322	2.99912	2.72775	2.25731	8.10843	15.0931	8.0589	10.0322	12.4839	10.142	2.91699	7.84143	3.4691	5.71821	7.1488	8.38951	10.8915	7.65861	11.0839	3.23899
134.095	3.83333	2.73566	3.1894	0.886254	1.67097	3.18455	1.03256	3.36117	1.85714	2.25347	0.92	3.68351	0.583333	1.76127	2.69086	1.21197	2.09428	0.859001	0.875771	0.650424	0.520597	2.31325	4.52721	2.30602	2.81839	4.02937	2.72025	0.664052	2.16397	1.08612	1.91065	2.25786	1.59176	3.16581	2.41692	4.5138	0.683938
136.112	19.3313	12.3371	65.478	1.94288	25.5527	25.6824	5.04419	30.6157	21.3757	30.3646	0	14.383	3.56667	8.71353	11.4543	5.72438	32.238	4.46618	3.6696	2.65148	4.94289	20.3253	26.3474	11.4383	17.5908	38.3427	23.4551	3.65294	12.4049	1.95947	17.2955	17.5896	24.1142	20.5271	21.2417	24.6157	2.03238
139.112	36.5643	19.2308	4.7143	9.85721	5.35376	15.176	13.3791	35.0966	16.1624	20.1354	16.16	28.4335	12.9476	19.8302	29.1364	23.4741	5.64451	9.67534	9.34097	16.6112	9.38567	18.2771	30.2116	24.2881	25.7908	31.1091	24.096	17.3444	29.0719	9.43364	13.0962	16.9002	17.8408	20.3214	14.2054	21.2749	9.76813
141.092	32.4478	19.1972	5.2226	11.2827	6.98495	25.691	16.3651	32.0644	14.8943	14.3542	13.6667	32.9787	10.7048	16.6101	27.3672	26.4725	7.66615	11.9126	11.3419	16.5858	8.06866	22.7349	33.6602	21.1408	29.6276	23.6601	30.5407	16.3837	22.9332	12.231	12.4983	18.476	16.7135	27.479	16.9909	24.1635	11.1276
144.082	15.5723	12.5706	43.013	2.27009	19.6376	24.2403	5.04419	22.3722	16.1898	19.8611	8.16667	14.336	3.16905	8.86207	11.5718	5.23948	26.0556	3.70343	3.40441	2.63771	4.95005	18.6988	20.5441	9.6082	15.6828	24.8727	18.0021	3.65817	11.081	2.20365	12.7457	13.5795	17.1199	17.564	16.0725	21.7038	2.36982
148.065	2.79418	1.77063	0	3.72023	0	0	0.893023	2.82897	0.776908	0	0	4.9734	2.35238	16.7215	4.81422	1.09709	0	2.56556	1.7674	1.83051	3.00418	0	2.59976	2.80282	4.36782	1.68252	1.77035	2.2451	20.2348	1.38906	0	2.00092	0	1.91709	0	0	3.56541
148.105	0	0	2.5083	0	1.57312	1.34764	0	0	0	1.12847	0.733333	0	0	0	0	0	0.842349	0	0	0	0	1.16867	0	0	0	0	0	0	0	0	0.920962	0	0.762172	0	1.06949	2.71868	0
148.266	0.292169	0.152448	0.013289	0.196031	0.019355	0.133047	0.406977	0.214286	0.148728	0.173611	0.253333	0.31117	0.161905	0.137931	0.261248	0.503236	0.043277	0.212279	0.180617	0.257415	0.139701	0.180723	0.198307	0.21895	0.31954	0.241958	0.279749	0.354248	0.191296	0.158055	0.14433	0.12939	0.17603	0.151484	0.135952	0.237792	0.169689
150.03	28.5077	19.6517	13.02	8.57051	5.16989	27.6395	11.5233	26.2136	21.8748	21.5278	0	24.4911	9.96429	16.1326	23.6618	20.7319	22.5471	8.52966	6.28282	15.8475	8.32239	22.6988	30.4764	18.4405	31.5211	28.6751	35.1775	14.8712	19.8532	8.48666	19.9244	21.2338	21.5524	25.2801	22.4109	0	8.61636
151.029	0	0	0.056478	0.533398	0	0.499285	0.96124	0.850101	0.328767	0	0	0	0.392857	0	0	1.11974	0	0.584808	0.518061	0.690325	0.30806	0.542169	0	0	0	0.867133	0	0.852288	0	0.486323	0	0	0.694756	0	0	0	0.479922
153.109	19.3986	12.8434	46.96	7.02226	9.56667	8.96566	15.4907	16.9447	9.94129	7.74653	9.66	18.5532	8.88095	11.183	16.7547	17.021	8.0881	9.82154	7.11013	10.5742	5.5791	7.66265	16.8368	12.4341	21.1011	10.0643	26.476	14.1924	14.4221	7.0689	10.433	9.57579	7.58427	13.7984	11.3565	16.1147	6.64119
156.085	3.00703	0	3.2591	0.769603	1.49893	1.81545	1.11395	3.09759	1.67515	1.47222	1.80667	3.27394	0.67619	2.84881	2.64731	1.55502	2.07264	1.03486	0	1.03178	0.89194	1.54217	3.58887	2.3137	2.88506	2.5035	2.72651	0.990196	3.07996	0.781155	1.60481	2.68022	1.30899	2.44729	2.11782	3.98408	0.962435
158.019	1.00803	1.07832	0	0.448209	0	0.905579	0.467442	0.747485	0.365949	0.170139	0	0.893617	0.447619	1.67374	0.834543	1.14563	0.214838	0.288415	0.358003	0.518008	0.311642	0.228916	0	0.590269	0.772414	0.501166	0	0.656863	1.88192	0.346505	0	0	0.179775	0	0	0	0.336788
158.095	0	0	0	2.37415	10.9054	10.4721	5.64884	14.4547	9.5773	11.1354	0	0	5.22381	5.70557	0	6.07282	13.5008	4.65088	3.42996	3.0678	3.93552	8.76305	0	0	0	12.6545	0	3.99216	7.97672	2.20365	0	0	12.1217	0	0	0	2.95855
159.153	0	0	1.0498	0	0.975269	1.41631	0	0	0.837573	1.23264	0	0	0	0	0	2.01402	0.667697	0	0	0	0.616119	1.44578	0	0	0	0	0	0	0	0.784195	0	0	0	0	0	0	0
161.081	13.992	9.7007	4.7674	3.84947	3.40323	8.71245	5.97674	10.9638	4.99413	8.79861	7.94667	14.6303	2.82381	5.74801	11.9666	7.00809	3.7558	3.97451	3.72511	4.9089	2.08836	8.19277	16.4111	9.40973	11.292	12.3944	11.8894	5.32288	7.99393	5.0689	8.189	9.45102	6.11611	12.8639	10.426	15.7176	5.81282
162.112	26.503	47.5175	11.817	37.8732	24.0527	15.7897	10.3674	28.6502	12.8219	25.4792	2.4	15.5559	30.15	95.0318	10.9666	3.39806	2.08192	27.0453	25.022	4.03284	13.329	2.20482	37.6324	15.0333	24.8207	16.8643	27.2881	9.2817	11.2571	4.69402	3.43986	54.8364	30.495	55.1013	3.58006	36.5955	22.0706
162.211	0.84739	0.26387	0	0.182962	0	0.188841	1.15814	0.196177	0.072407	0.038194	0	0.417553	0.214286	0.084881	0.918723	0.561489	0.139104	0.699271	0.291336	0.540254	0.176716	0.120482	0.37243	1.29919	0.960153	0.113287	2.93737	0.751634	0.148448	0.156028	0.312715	0.235367	0.174157	0.311157	0.749245	0	0.148316
164.139	5.20381	4.70489	14.831	0.830106	5.15591	11.2532	1.90233	9.28638	6.20939	13.7708	0	4.38298	1.06191	2.89302	4.15965	2.25566	7.45595	1.70083	1.14567	1.15254	1.21373	7.74699	7.31076	3.26334	5.78774	16.0378	6.15171	1.63159	3.84177	0.734549	5.24399	5.16543	7.86517	5.94166	5.96677	0	0.739637
166.143	13.4568	8.84475	19.472	4.30752	8.1172	15.6609	6.65969	14.0956	13.0391	15.7882	5.38667	10.4362	3.76905	6.3687	10.1877	10.0955	20.3833	4.52289	3.27048	6.1536	4.53194	13.747	15.8775	9.74904	13.108	18.4392	17.1962	6.67647	8.33907	3.7977	10.2887	11.3007	14.3802	11.6469	12.4743	13.242	3.33096
168.122	1.92269	1.46713	11.226	0.49274	6.31828	3.87554	0.84186	3.22636	1.88845	3.17014	1.45333	2.05231	0.516667	0.718833	1.63135	0.998382	4.13447	0.723899	0.474009	0.376059	0.507463	3.0241	2.76058	1.3073	1.73333	4.15524	2.14196	0.736601	1.01822	0.349544	1.84536	1.56469	3.29026	2.42784	2.53474	4.01699	0.367228
170.115	3.80622	2.75105	4.7542	1.68199	3.03656	3.6824	1.8907	5.56439	1.34051	2.05208	1.97333	5.50266	1.1	1.65252	4.4209	2.69256	1.4915	1.19823	1.16212	1.48941	0.779104	2.63855	3.74123	3.35852	4.08659	3.08252	4.65136	1.64967	2.75439	1.51874	1.94845	1.95841	10.3015	2.69464	2.70091	4.9172	1.19149
172.109	14.6275	9.44056	14.415	4.86915	8.74516	10.9957	5.23954	13.2163	7.8591	7.94792	8.82	13.0904	3.82143	7.34218	12.9086	8.82201	7.53014	4.54526	3.58326	4.57839	3.76716	9.24096	14.2559	10.4648	12.4215	11.3035	12.3612	5.67495	10.168	3.62107	8.40206	8.49538	7.74157	10.6018	12.0453	16.5021	2.95531
173.083	0	0	7.6445	3.15392	5.00645	0	0	9.94567	4.75343	5.8125	0	0	4.38095	5.1565	0	0	8.98763	3.55983	2.54626	0	2.55701	0	0	7.03457	11.6069	7.95804	12.1712	4.70523	7.40688	0	0	6.33641	6.20412	8.58547	0	0	2.90091
176.12	2.23092	1.42098	4.2259	0.601162	3.27634	1.54077	0.852713	2.07914	0.835616	1.07292	1.39333	2.15692	0.409524	1.07692	1.98549	1.00162	0.760433	0.579605	0.451101	0.669492	0.395224	0.987952	2.68803	1.44558	2.07356	1.66294	2.20668	0.70719	1.66599	0.524823	1.37801	1.39279	1.0824	2.06755	1.73414	3.43312	0.430699
178.076	5.16767	2.72168	1.1196	1.86141	0	1.72961	2.58837	17.163	3.36008	8.13889	3.28667	4.3883	1.75397	2.67374	4.5283	4.42557	1.17002	1.55133	1.41733	2.43291	1.35065	1.37349	3.97219	3.06402	4.56552	10.6224	4.5929	3.21264	3.56984	1.63323	2.0756	2.22643	1.66105	2.72262	2.32326	3.91507	1.4307
179.104	11.4548	5.86014	2.3654	4.26573	2.56667	4.30472	6.01395	8.1006	3.58121	3.26389	5.78	10.4388	4.77619	5.74536	8.418	8.6343	2.58114	3.31061	2.53568	4.94491	2.86209	4.19277	11.8742	8.01024	9.51954	4.97902	10.405	5.66405	8.46053	4.75887	5.80756	6.05638	3.96816	7.76152	5.84592	9.83758	4.48122
180.159	11.3886	9.30909	41.419	3.20765	16.3645	14.5322	6.93954	18.0091	13.2368	17.6076	5.32667	9.65425	3.73571	4.92573	9.20174	9.52265	32.2478	5.76015	4.32071	4.49682	3.83105	13.253	16.0653	7.73496	11.8184	20.1888	16.5637	5.39739	6.73684	2.64809	11.3127	10.2431	15.8895	12.7932	16.6918	15.9406	2.23381
183.097	14.5847	8.55944	3.3721	3.45499	3.18495	7.45064	5.99535	12.4869	5.76517	5.53125	8.60667	14.6995	3.66905	7.43501	12.9376	7.55663	2.59196	3.82986	3.13656	4.70339	2.42508	6.37349	14.5901	9.74904	12.3471	10.0336	12.1816	5.45294	10.5192	3.49747	6.47423	7.73475	6.92135	10.9724	7.66767	12.7134	3.20164
186.145	12.0723	14.2084	11.691	12.2599	17.5505	11.1974	6.96047	29.0986	4.67123	5.94444	6.59333	41.5824	3.38571	7.54907	25.926	16.1489	20.0201	5.2846	5.89134	7.10275	2.65433	8.20482	14.3579	21.8707	11.469	8.42424	15.2255	5.33072	9.77834	9.13374	5.81787	6.92699	8.75094	9.67963	14.1178	22.379	6.22863
188.138	2.43173	1.8014	3.7475	0.786544	2.77419	2.37339	0.825581	3.10765	1.07241	1.23611	1.39333	2.57713	0.459524	1.11936	2.22787	1.47735	1.18702	0.619147	0.488106	0.836864	0.449552	1.49398	3.61064	1.94366	2.04138	2.2	2.46347	0.802614	1.8249	0.732523	1.26804	1.60351	1.57491	2.23542	1.96979	3.42781	0.495466
189.11	14.8534	8.68811	12.764	3.54598	8.46559	10.7296	5.41163	14.5	8.30724	8.09375	7.94	13.1729	4.36667	7.67905	12.3324	8.79773	5.92117	4.06191	3.35066	4.7447	3.27403	10.7349	15.3615	9.0717	13.4483	13.0308	12.8225	6.14967	10.1194	3.28369	7.45017	9.14603	9.01311	12.3112	9.93958	13.7739	2.96179
191.102	10.4137	8.50629	0	12.3824	5.03548	4.46352	7.29535	14.0503	3.17612	3.31944	4.82	30.3378	4.4	8.687	15.8462	13.1942	17.9923	4.08845	5.03084	7.45127	3.0394	4.0241	10.6082	18.3611	7.94713	5.42518	9.70564	6.68235	9.97267	8.8926	3.80069	5.29945	5.93071	6.7697	5.49849	10.7558	7.36723
193.139	5.14056	3.71049	7.5714	1.60503	2.61075	5.34335	2.91395	6.32394	2.53229	3.73611	3.56667	4.57713	1.93571	2.42971	3.98113	3.55825	3.6847	1.8975	1.38414	1.90042	1.21672	4.21687	6.91898	4.09774	4.96092	5.0979	6.19415	2.48889	3.66194	1.6231	4.13058	4.04529	3.43633	5.10645	4.72508	7.82484	1.40803
197.12	0	0	0	1.18732	1.86129	0	2.18605	0	0	0	0	0	0	0	4.31543	2.77994	1.35703	1.36264	1.0232	1.66843	0.872836	0	0	3.3726	4.62069	0	5.62839	1.87473	0	1.28268	0	0	0	0	2.93656	0	1.13018
201.113	0	1.98042	0	0.946273	2.41505	0	1.90465	3.31489	1.27984	1.70139	0	3.36968	1.44762	2.04509	0	1.79612	1.35858	0.892473	0.753304	1.08051	0.957015	0	3.77025	2.35083	3.10115	2.45734	2.88309	1.08954	3.18725	0.888551	1.93127	2.22736	0	3.27431	0	0	0.968912
202.173	1.76908	1.36131	4.2957	0	3.78208	1.74249	0.569767	1.72133	0.708415	1.77431	0.86	2.21543	0.252381	1.1618	1.50508	0.716828	2.72952	0.383455	0.293392	0.316031	0.227463	1.93976	2.6844	1.0717	1.57471	1.8	1.73486	0.363399	1.65553	0	1.87629	1.35028	2.03745	1.97544	1.25982	2.362	0
204.151	9.03614	4.94126	14	11.4166	9.88387	6.3691	3.14264	12.3545	4.38487	8.11806	2.94667	6.98138	0	20.4748	6.79826	4.55178	4.38949	3.25269	2.35184	2.58404	1.36597	4.54217	14.7763	4.91805	7.44215	6.01119	15.7042	5.45163	6.78543	1.95745	3.79381	9.08749	9.81086	4.95667	5.38167	8.07856	4.72021
207.111	9.74096	7.08671	3.1728	6.83495	0	7.54936	7.5	13.5614	4.29159	5.97222	3.59333	15.617	4.12857	7.13793	12.3803	7.41424	4.23648	4.68574	3.92687	4.58016	2.85015	7.14458	9.73317	10.1767	9.75172	9.17902	9.46764	5.85163	9.60189	4.78521	4.17869	5.81423	7.90449	7.93245	4.17523	8.02909	4.73057
209.128	8.47189	4.88112	3.4452	3.49855	2.8	6.59657	4.91395	8.26056	3.76125	4.08681	4.30667	6.7367	2.86429	4.3183	7.3643	6.05016	3.85162	3.07648	2.75066	3.52225	2.01512	5.25301	8.01572	6.1306	7.39157	6.48811	7.73904	4.53987	5.84008	3.17731	4.27491	4.95749	5.13858	6.99284	4.58912	7.26433	2.46308
211.14	8.96084	5.07692	3.9003	3.3122	3.26129	8.43348	4.14186	8.94266	4.28571	5.04514	4.21333	5.74468	2.80952	3.73033	6.7852	6.07767	2.73055	2.92508	2.46784	3.4322	1.90388	6.66265	8.70012	5.94878	6.31724	6.61678	7.06263	4.15882	5.60526	3.25633	3.98282	4.60444	5.32397	6.32856	4.51662	6.81316	2.39508
212.09	9.2741	3.55525	18.169	0.870765	12.2247	7.15451	5.93023	5.49765	2.28767	3.30903	1.86667	4.72606	0.909524	0.925729	7.4688	2.23463	4.61978	3.93306	1.73744	1.73623	1.23642	4	9.60822	11.6718	8.72337	4.66294	24.4029	3.05011	1.38563	0.82506	5.82131	6.59242	4.103	7.01638	9.93656	6.56263	0.562824
216.16	17.1406	11.4224	76.013	2.18829	44.0591	22.3262	3.81628	29.0235	13.5042	17.3889	9.24667	12.3918	2.82857	8.17065	12.6618	6.36893	10.4338	3.10787	2.7163	2.48623	3.83045	18.6627	18.0326	10.7183	12.8322	24.3706	17.1232	3.47908	10.7325	2.14894	12.1615	12.9519	45.7403	15.6162	13.8218	18.0414	1.82642
217.045	0	30.9343	8.5083	28.4092	11.0441	17.3863	102.628	23.9705	17.4618	10.434	0	0	30.8548	0	50.9332	0	47.7372	60.5205	47.0238	36.9269	34.7558	10.5301	0	113.659	0	16.3739	134.932	64.732	0	22.2242	0	33.4566	20.7772	0	41.4914	0	19.2681
218.114	0	0	0	0	0	3.09013	1.60232	4.65091	2.33464	2.46181	0	0	1.46667	0	0	2.90615	1.68934	1.2539	1.34185	1.49576	1.17851	3	0	0	0	4.02238	0	0.927451	0	1.75887	0	0	3.45131	0	0	0	0
221.146	4.7992	2.43497	1.5548	1.39835	1.53333	2.62661	2.27674	3.41046	1.70254	1.53472	2.32667	3.78192	1.29524	1.80106	3.22787	2.52427	1.49614	1.70881	1.32071	1.77648	0.936119	2.61446	4.36195	3.37431	3.37471	2.42517	3.58246	1.84967	3.26316	1.56535	2.15464	2.48336	1.6573	2.59058	1.77039	3.69745	1.31347
224.099	8.9421	4.84289	6.0631	3.08132	4.18351	5.79828	5.47209	20.9732	8.86106	13.2743	4.79333	6.65692	3.03889	3.39257	6.24819	7.15965	3.78671	4.26535	2.98385	4.33792	2.44	4.44578	8.56268	6.16261	7.0046	13.814	8.86778	4.89804	5.06478	3.14691	4.04925	4.86784	3.41011	5.14637	4.12387	5.76221	2.96826
224.18	0	0	3.6777	0.182155	1.25161	0.519313	0.316279	0.691147	0.39726	0.590278	0	0	0.171429	0	0	0.386731	0.862442	0.259799	0	0.191737	0.167761	0.361446	0	0	0	0.613054	0.686848	0	0	0.177305	0	0.414664	0.411985	0	0	0	0.161917
227.177	8.44578	4.7021	3.8051	3.51694	0	4.6867	5.35581	7.14185	4.35812	3.13542	4.84667	7.75	2.92143	5.13793	9.07547	7.94822	2.0304	3.43965	2.95066	3.97775	2.48955	4.33735	8.18259	6.58131	9.34483	5.13007	10.4906	6.08562	6.58097	3.17595	4.2921	3.99969	0	5.88843	4.49849	7.90127	2.46956
229.142	5.90361	3.50909	5.2359	2.37173	4.41398	3.63519	2.78372	6.56271	2.80235	2.97569	3.39333	6.19947	2.26905	4.14058	5.58926	4.98705	3.42658	2.40062	1.86784	2.58898	2.4	3.6506	7.10883	4.53265	6.04368	5.00559	6.4572	3.21373	4.76113	2.02128	3.24399	3.83549	3.00374	5.15558	3.55589	6.37898	1.98964
232.166	30.7129	16.8056	0	5.03437	27.4441	24.5923	7.17907	28.7153	16.8787	16.8194	14.58	19.8617	6.10714	14.9098	20.6589	15.4838	15.3256	8.30975	6.79383	6.26165	7.3797	18.8916	26.7981	14.2868	22.7402	22.235	25.2129	9.26994	21.251	4.29889	14.1306	15.2763	16.3558	20.7857	21.2719	27.2609	5.03368
233.021	6.38454	4.22657	2.6279	2.4971	4.39785	1.19313	2.43411	7.91549	1.53164	1.58102	0	4.47074	1.5881	5.63926	9.6328	1.58091	1.38331	5.52497	3.44581	1.05897	2.42985	0.120482	4.2499	14.8067	17.1425	2.91329	21.4516	3.37473	6.6751	0.781155	0.986254	5.84381	1.32397	5.6653	0.83585	0	2.35946
233.079	0	0	3.9435	0.441432	3.95591	0.609442	0	1.39537	1.44618	0.975695	0	0	0.390476	0.35809	0	0.351132	3.25193	0.498959	0	0	0.567164	0.481927	0	0	0	1.0965	0	0.469935	0.656883	0	0	0.88817	1.397	0	0	0	0
234.134	0	0	57.063	14.8272	39.4194	21.7911	23.1806	25.7284	19.7208	17.2674	0	0	10.6	9.55438	0	20.5631	26.4853	15.9938	13.1915	10.4735	11.2788	18.6747	0	0	22.9839	20.5026	34.7975	15.8856	12.83	13.692	0	19.1654	16.4176	0	0	0	9.80376
237.143	15.4307	9.76084	11.927	4.1423	12.5925	9.53219	24.0093	16.6982	9.08806	8.10417	11.2467	15.8245	6.08333	11.9682	16.6473	7.86246	12.4111	18.1623	8.37533	7.18891	5.8209	5.38554	16.9831	19.0064	15.6713	13.6545	25.9019	10.1329	14.003	3.90983	8.80412	9.73105	9.03745	12.2313	14.6616	13.4289	3.17746
239.09	0	0	15.709	11.9497	11.8462	4.70386	17.6395	9.40543	7.67906	7.15278	0	0	9.07698	0	0	15.5485	27.238	11.9504	8.78473	8.22316	10.4111	6.37349	0	0	0	8.58042	0	11.2895	0	9.20061	0	0	9.66479	0	0	0	8.43718
241.181	3.75703	1.81259	0	1.29719	0	0	2.0814	2.57948	1.27789	1.375	2.17333	2.56649	1.17619	1.38461	2.86357	2.45146	1.37403	1.40115	0.962115	1.70233	0.801194	1.77108	3.01572	2.17414	2.44828	2	2.881	1.60327	2.14474	1.38197	1.30928	1.55453	1.38077	2.16479	1.57502	2.82378	1.1237
243.176	2.54819	1.53706	0	0.619071	0.737634	1.38484	0.983721	1.57143	0.675147	1.54167	1.3	1.95745	0.564286	1.55172	2.08418	1.25243	1.04637	0.65418	0.548018	0.654661	0.435224	1.37349	2.71342	1.48784	2.07816	1.5021	2.17745	0.86732	2.34211	0.613982	1.811	1.39002	1.32022	1.88536	1.00604	1.66242	0.462435
244.194	1.19779	0.804196	3.0233	0.561794	2.06667	0.957082	0.946512	1.27666	0.624266	0.614583	0.86	1.0266	0.397619	0.67374	1.209	0.860303	1.47038	0.590877	0.387078	0.573093	0.438209	1.63855	1.2769	0.948783	1.15862	0.822378	1.26583	0.753595	0.892375	0.466059	0.924399	0.711029	1.64856	1.11566	0.951662	1.53609	0.296632
245.08	10.8896	0	10.841	10.8475	8.37563	2.33906	17.1217	35.5986	10.3633	19.0475	0	0	11.3738	10.0557	0	15.5086	16.456	8.48925	9.47107	9.51377	10.6834	2.68675	0	0	9.8046	24.6434	12.618	16.4229	10.776	8.54509	0	0	5.76342	0	0	0	6.99029
247.18	7.56626	4.40559	12.834	1.91433	6.71756	4.60086	2.81163	5.80885	4.65753	3.05556	4.36667	5.39628	2.12619	3.10875	5.373	5.41262	5.44101	2.85848	2.01322	2.32733	2.06587	3.3012	7.29504	4.72471	5.54023	4.76504	6.69102	3.06732	4.33907	1.95238	3.82818	4.21442	3.42697	4.68987	5.21148	6.93949	1.67228
248.186	15.6938	8.75245	81.578	3.07728	45.7882	21.7682	6.24884	20.7354	17.7926	19.1458	9.12667	11.1995	4.1619	6.61008	12.2496	9.87541	17.3308	5.21713	4.08723	3.75	4.91781	20.3855	14.5683	7.93982	13.9908	19.6867	15.5658	6.66863	9.29555	2.7386	10.4021	9.5915	12.0412	14.1341	16.4622	17.6667	2.07772
250.191	2.94478	1.77622	5.3987	0.979671	2.46452	1.40343	1.4093	1.94266	1.36204	1	1.80667	2.60372	1.21746	1.3687	1.92017	2.64078	1.65791	1.18332	0.792952	1.23835	0.825672	1.36145	2.90246	1.96799	2.49655	1.93986	3.08142	1.49216	1.70142	0.970618	1.59106	1.54806	1.59738	1.94268	1.54985	2.80467	0.829663
251.182	11.2018	5.71049	6.7674	4.63101	2.80538	5.08011	6.06279	7.52616	4.23679	4.22569	6.31333	8.33777	4.42857	5.56233	8.65457	9.28479	5.16126	3.68141	3.52863	5.11229	2.98428	4.6506	8.67594	6.72727	7.31494	6.23776	8.28601	6.86732	7.9919	4.31814	4.76976	4.91959	3.95131	5.90276	5.08761	8.85138	3.28886
253.142	38.5904	20.835	65.99	15.5862	40.3333	19.2704	23.7426	37.2384	30.5029	23.3854	25.76	35.3697	21.0952	35.2944	28.3556	35.945	69.0835	22.4719	18.2943	18.3157	25.489	21.3253	38.549	34.977	31.9977	31.7664	37.8372	25.9026	37.6822	12.6109	21.6529	22.6128	32.5131	23.4309	24.8459	27.6518	14.9728
254.209	0	0	2.1993	0	1.92258	1.40343	0	2.12575	0.688845	0.684028	0	0	0.638095	0	0	0	1.21844	0	0	0	0.49194	0	0	0	0	0	0	0	0	0	0	0	1.41199	0	0	0	0
255.091	4.18876	0	13.402	3.93901	12.0258	0.995708	1.08992	7.80785	3.68102	2.70486	0	0	1.86429	6.45358	5.48331	1.86893	1.9289	2.81148	1.74949	0.919138	2.66269	0.228916	3.02298	0	7.85287	3.44196	4.43006	1.87124	9.72571	1.1925	0	0	1.66729	3.84783	0	0	4.21762
255.141	12.2299	13.9044	22.692	4.22459	39.1043	3.11445	0	29.4681	10.1115	7.47222	0	16.6454	5.21905	30.1972	13.2293	3.60194	3.81762	3.34547	2.83436	2.04449	4.76537	1.24096	12.8053	17.0551	25.0115	12.6923	12.3612	3.84967	32.7848	1.692	3.72852	17.9051	5.49064	10.7236	0	7.78662	4.79728
257.164	2.52309	1.37343	4.0122	0.966118	3.20968	1.25322	1.48837	2.60161	1.02544	1.17708	1.82667	2.44149	0.838095	2.11936	2.21625	1.64887	1.1932	1.05307	0.852863	1.00212	0.712836	0.879518	2.32406	1.92318	2.31034	1.61399	2.25261	1.39673	2.70344	0.824721	1.42955	1.46303	1.07116	1.5998	1.14804	2.45648	0.746114
259.095	0	0	0	1.14134	0	0.682403	7.84419	1.12274	0.461187	0.434028	0	0	1.69286	1.19363	0	1.72168	1.46832	4.02445	2.70661	1.38665	1.98269	1.0241	0	0	0	1.5697	5.28114	3.41372	0	0.878419	0	0	1.00749	0	0	0	0.71006
260.194	20.5572	14.6951	30.15	9.20781	21.3505	18.3419	11.7349	22.0704	15.0652	14.2674	13.2933	17.6383	9.15	10.9045	17.2235	20.0858	22.8532	12.2875	10.726	9.50636	8.93313	14.3614	21.8186	15.1707	18.492	16.2168	22.2463	13.1686	15.1771	7.37589	11.921	13.6186	13.0206	15.2675	17.5498	21.7017	7.33031
261.057	1.58333	1.32401	3.0797	1.86931	4.89749	0.39485	0.703101	18.5674	2.96477	5.20139	0	1.99911	1.34048	3.77719	2.26415	0.854369	0.645543	0.968262	0.932159	0.478814	1.30149	0.120482	1.53728	2.15749	3.88582	6.33706	2.26722	1.33638	5.02328	0.604863	0	1.55638	0.445693	1.49437	0	0	1.54469
263.054	0	0	0	0.19587	0	0.145923	0.239535	0.734406	0.136986	0.131944	0	0	0.178571	0	0	0.242719	0	0.208116	0.195595	0.173729	0.134726	0.072289	0	0.408024	0	0.26993	0.423104	0.307625	0	0	0	0	0	0	0	0	0
263.207	9.3243	6.37483	44.048	2.93401	21.5297	8.18884	5.83256	10.4943	8.69863	7.41319	6.54	7.10106	3.85	3.98939	7.10692	7.28641	14.0495	5.07666	3.66608	3.89619	3.81672	6.36145	9.61669	6.81562	7.04138	9.21678	10.1294	4.83791	5.85729	2.66667	6.56014	6.30407	5.65168	6.77277	8.7432	11.0881	2.1671
265.177	4.61245	2.86014	2.3156	0	1.69785	2.17597	2.83256	2.60765	1.83366	1.85069	2.54667	4.20479	1.86905	1.96552	3.38607	3.3576	1.99691	1.88502	1.64934	1.99364	1.49512	1.62651	4.40266	3.33291	3.32184	2.51329	4.01879	2.67843	3.17611	1.5309	1.88316	2.15342	1.71348	2.45445	2.00906	3.78875	1.27202
268.163	12.5171	6.83916	29.9	5.28848	12.8237	5.07296	8.65814	10.0634	8.18787	6.52083	9.04	11.9335	7.04048	9.63395	9.66909	9.6877	26.3369	6.45231	6.56212	5.07839	7.75204	4.72289	12.3615	11.7004	9.35862	9.23263	11.9325	9.4	11.7692	4.1459	7.17869	6.61553	8.78277	7.37052	9.53172	9.99257	3.52526
269.123	8.63019	5.78881	25.694	3.86931	29.7753	3.38627	0	17.0127	9.84149	7.38194	0	9.05319	3.55159	16.7321	10.9836	2.53398	3.57805	3.10354	2.89515	0	3.74388	0	6.80532	8.1959	15.8483	7.13846	8.05846	3.36078	22.1103	1.48835	1.6701	6.99137	3.68914	8.28762	0	4.60616	3.48446
271.193	1.81526	1.08951	3.711	0.95789	2.33226	1.38627	2.42791	1.53823	0.896282	1.07986	1.56667	1.77926	0.950794	0.928382	1.79826	1.95631	1.966	1.57926	1.0326	1.30402	0.963582	1.07229	2.53446	1.65557	1.38391	1.46014	1.7286	1.3268	1.83603	0.91692	1.90378	1.36137	1.19101	1.96111	1.06344	1.90658	0.713083
273.17	2.04016	1.22937	7.701	1.22911	4.3086	1.56223	1.94651	2.38531	1.14481	2.25	1.6	2.32979	1.02857	1.32626	1.58781	2.17638	3.31685	1.15765	1.05169	1.01165	1.42448	1.25301	2.18984	2.13188	1.72184	2.99301	1.72234	1.64902	2.37551	0.890578	1.33677	1.43253	1.66854	1.79529	0.936556	2.09236	0.795984
276.219	30.8725	18.6993	111.36	13.1225	73.0806	31.794	20.2419	32.2726	34.9178	31.5312	21.3133	21.7172	14.4619	14.7188	26.6851	26.3932	57.813	21.089	20.7128	12.5699	17.5262	26.6988	29.3204	18.0371	23.7632	29.6252	30.4718	24.2556	21.2554	9.84904	20.0619	17.7542	24.1873	26.8792	35.4653	33.7346	8.61205
277.138	0	0	0	0	1.08029	1.67239	0	1.64587	0.764514	0.920139	0	0	0	0	0	0	0.62442	0	0	0	0	1.27711	0	0	0	1.37203	0	0	0	0	0	2.88108	0.7397	0	0	0	0
282.175	4.71453	2.84242	9.3056	2.91884	5.89713	2.93848	5.79535	3.61972	3.90411	6.39236	2.748	4.19149	3.4881	2.81963	3.96904	5.14239	12.9134	4.07666	3.16828	2.36864	3.17075	2.57831	4.73841	4.84251	3.51264	3.49091	7.34864	4.48083	3.80735	1.95745	2.67239	2.36075	3.71848	2.54452	2.86606	3.74628	2.00648
282.278	0.420348	0.346853	2.8704	0.719909	0.872043	2.20601	0.793023	0.783031	0.410307	0.247685	0	0	0.219048	0.69496	0.34059	0.436893	0.279753	0.335761	0.305727	0.404661	0.352239	1.53012	0	1.46863	0.37931	0.4	0.77453	0.941176	0.482794	0.31307	0.426117	0	0.602996	0.411464	0.445116	0	0.379966
283.262	0.964859	0.51049	0.50166	0.466279	0.398925	1.02146	0.760465	0.714286	0.457926	0.434028	0	0.957447	0.316667	0.506631	0.894049	0.906149	0.2983	0.501041	0.388546	0.637712	0.353433	0.493976	0.977025	0.870679	0.712644	0.586014	1.02296	0.684532	0.87888	0.419453	0.47079	0	0.503121	0.778574	0.471299	0	0.329663
284.218	0	0.816783	3.237	0.549371	1.7086	0.507868	0.77907	0.700536	0.46184	0.409722	0.773333	1	0.457143	0.418214	0.857765	0.755663	0.640906	0.525147	0.511894	0.590042	0.44597	0.409639	0	0.775928	1.02605	0.671328	1.47808	0.847059	0	0.450861	0.793814	0	0.58427	0.938588	0.722054	1.46497	0
288.224	15.8263	11.2364	20.03	4.24879	11.8022	13.9013	8.24419	15.1137	9.72733	10.4861	10.84	12.6888	6.27381	7.98939	12.18	11.7945	11.4482	6.31946	5.28018	5.32203	5.38448	11.1687	14.4446	11.0858	13.8184	12.9804	16.5595	8.09935	11.4912	4.04458	9.80412	9.62939	9.45506	12.1249	13.3625	14.9777	3.46244
293.187	2.22791	1.66993	1.6246	2.08035	1.00753	1.39056	3.18837	1.36418	0.747554	0.854167	2.08	3.24468	1.57143	1.06101	2.48041	2.71845	1.2473	2.14308	1.68282	1.9036	2.05731	1.38554	3.5792	3.15621	2.01839	1.08811	2.40919	1.9268	3.26619	1.30024	1.02405	1.26895	1.95693	1.94882	1.00302	2.61146	0.826425
295.195	0	0.914685	2.4585	1.4395	0.977419	0.918455	0	0.753521	0.344423	0.375	0	0	0	0.785146	0	0	0.499227	0	1.08282	1.29131	0	0	2.06046	1.46095	0	0.629371	0	0	1.23988	0.895643	0.549828	0.736907	0.395131	1.25077	0.435045	1.84289	0.448834
297.084	0	0	0	0	0	0.806867	1.25426	0	0.774951	0	0	0	0.902381	0	0	2.21197	0.636785	0	0	0.986229	0	0.614458	0	0	0	1.23869	0	1.2732	0	0.668693	0	0	0.942572	0	0	0	0
297.154	8.89458	10.193	0	7.38286	37.014	5.6867	8.21395	22.7495	9.58513	8.26389	4.90667	11.5957	7.11429	19.1379	12.7576	4.97896	7.45286	6.96306	5.5956	3.2447	6.75105	5.01205	10.4885	13.9385	20.0713	10.2881	12.6472	6.23268	23.448	2.79433	3.91409	11.2837	7.08614	9.09109	4.00906	9.03716	6.46632
298.35	0	0	0	0.112778	0.015054	0.085837	0.039535	0.01006	0.003914	0.020833	0	0	0	0	0.011611	0	0.075734	0	0	0	0	0.240964	0	0	0	0.142657	0.033403	0	0.010121	0	0	0.168207	0.007491	0	0	0	0
299.152	0.769411	0	2.4419	0.738948	1.80215	0	0.734884	0.911134	0.336595	0.506944	0	1.1516	0.552381	0.798408	0.901306	0	0.474498	0.610302	0	0	0.439204	0	0	0.851472	1.03831	0.422378	0.649965	0.733987	1.31174	0	0.37457	0.439002	0	0	0.274924	0	0.42228
300.205	0.549532	0	0	0	0	0	0	0.394031	0.183953	0.413194	0	0	0	0.365163	0.480406	0	0.32509	0	0	0	0	0.518072	0	0	0	0.388811	0	0	0	0	0.635739	0.474122	0.40387	0.418628	0	0	0.056995
300.286	0	0.713753	0.89369	0.615682	0	0	0.669767	0.514085	0.381605	0.166667	0	0	0.264286	0.782493	0	0	1.07728	0.336108	0.276652	0.240466	1.1206	0.048193	0	0	0	0.332867	0	0	0.898785	0.24924	0	0	0.170412	0	0	0	0.45013
303.148	5.7249	2.5021	4.2757	5.12778	2.66667	2.19599	9.46279	3.111	2.7045	3.30556	3.07333	4.21365	4.94762	3.02476	4.07402	6.14186	8.9119	5.40739	5.03172	3.36758	4.6603	2.54217	4.78597	7.01408	3.30345	3.04895	5.12804	8.16035	4.16802	3.03073	2.41924	2.36383	4.90262	2.11498	2.34139	3.44692	3.20855
305.253	12.3758	10.3203	43.039	4.24685	19.9065	11.3476	7.76744	16.4306	10.1416	9.55903	8.65333	11.1489	5.73571	7.8939	10.373	8.54854	14.8326	5.52619	5.29868	4.27754	5.76677	9.95181	15.3047	11.4123	12.7218	15.3846	17.0084	7.66667	8.17308	3.02533	9.67698	9.84011	11.6386	9.88843	12.2538	15.7611	2.19819
309.205	44.2219	28.2881	49.831	21.4216	35.1419	21.382	31.9023	38.4557	27.6164	25.6806	24.9533	38.8856	32.5857	38.4271	32.9724	34.1861	60.4822	23.9011	25.3868	19.5463	31.2627	21.0241	44.6086	45.5762	34.5333	34.7706	40.5052	34.4026	42.6852	16.0567	23.0584	26.3426	27.309	25.348	23.2598	26.8174	14.7798
311.21	0.733936	0.529604	3.8505	0.688771	1.08853	0	1.14884	0.584507	0.540117	0.642361	1.30667	0.986702	0.5	0.432361	0.792936	1.13916	1.18547	0.786681	0.66696	0.627119	0.76	0.614458	1.52721	0.829706	0.648276	0.655944	0.73904	0.726144	1.02126	0.600811	0.371134	0.453789	0.750936	0.721597	0.371601	0.983015	0.319948
313.151	1.16767	0.745455	0	0	0.856989	0.542203	1.3	0	0.499022	0.4375	0	0	0.719048	0.67374	0	1.1343	0.566204	0.943809	0	0	0.557015	0.445783	0	0	1.07433	0.636364	1.11691	1.19477	0.934885	0	0.580756	0.585952	0	0	0.700906	1.39384	0.406304
313.269	0.889558	0	0	0	0.911828	2.69671	0	0	0.379648	0.56713	0	0	0.490476	0.318302	0	0.757282	0.329212	0	0	0	0.989652	0.987952	0	0	0.767816	0.847552	0.680585	0	5.15283	0	0	0	0	0	0.29003	0	0.80829
315.004	0	0.016783	0	0	0.010753	0	0.018605	0.014085	0.007828	0	0	0	0.014286	0	0	0.0264293	0.055641	0.0175167	0.017621	0.008475	0.023483	0	0	0	0	0.005594	0	0	0	0	0	0.00800967	0.003745	0	0	0	0.0233157
315.122	4.70181	0.919347	0	6.07809	0.665232	0.343348	20.0434	0.558685	0.500978	0.177083	0	6.20301	5.52381	1.25995	3.34833	4.91586	1.44153	4.3949	3.78767	3.89266	2.64537	0.301205	3.46796	3.40717	2.2659	0.30676	2.73904	7.35686	1.5	2.46099	1.32302	0.698706	0.335206	0.862846	0.39577	0	0.893351
315.253	2.52711	1.76364	1.8671	2.02372	1.02007	1.84979	1.85116	1.62576	1.57143	1.32639	0	2.71543	1.56905	1.21485	2.21045	6.41748	1.34467	1.13215	1.11982	1.90607	1.62149	1.60241	2.59895	1.72215	2.3908	1.59161	2.45929	2.85229	2.07389	1.76798	1.2543	1.14048	1.07865	1.66837	1.46526	0	1.30117
317.115	165.861	152.692	251.61	186.413	274.789	98.1745	100.395	291.975	157.479	178.361	33.16	177.012	137.067	268.056	206.874	82.1521	107.477	153.525	120.01	60.9929	139.948	34.6988	138.884	205.11	280.209	178.138	163.323	141.895	297.117	69.696	41.3574	138.534	115.736	127.382	21.71	74.3291	170.621
320.134	0.558233	0.579021	1.392	0.681994	1.42115	0.224607	0.22093	1.5664	0.436399	0.482639	0	0.81117	0.440476	1.37843	0.882439	0.281553	0.238022	0.544052	0.300441	0.144421	0.444776	0	0.654172	0.99061	1.4728	0.678322	0.649965	0.504575	1.96221	0.152989	0.168385	0.560074	0.28839	0.419652	0	0	0.685233
320.242	0.370482	0.261538	1.5714	0.562924	0.981003	0.502146	0.467442	0.277666	0.183953	0.208333	0.633333	0.49734	0.138095	0.265252	0.367199	0.322006	0.216383	0.19667	0.190308	0.216102	0.402985	0.361446	0.808948	1.16133	0.266667	0.297902	0.36952	0.64183	0.424089	0.212766	0.329897	0.210721	0.219101	0.503582	0.18429	0	0.150691
321.232	1.83534	1.93566	1.6478	5.98854	0.929749	1.30043	2.73023	0.841046	0.365949	0.260417	2.26667	3.64539	1.58571	0.923077	2.76101	2.8576	0.673879	1.39022	1.92863	2.25318	5.32537	0.421687	5.95808	6.87964	0.94023	0.542657	1.17119	2.0817	6.18691	2.46505	0.515464	0	0.282772	1.69191	0.275932	1.73036	0.945596
323.194	0.87751	0.478322	0.39203	1.95595	0.350538	0.287553	1.21628	0.490946	0.172211	0.142361	0.64	1.85372	0.780952	0.387268	1.93179	0.694175	0.250386	1.27315	0.910132	0.822034	1.21194	0.128514	1.36034	1.2023	0.627586	0.204196	0.469729	0.935948	1.81174	0.734549	0.158076	0	0.149812	0.437052	0.060423	0.778132	0.339378
324.218	1.26707	1.00699	93.69	0.857212	20.0979	3.94564	1.84884	2.90241	3.46967	7.14236	0.72	1	0.495238	0.709107	1.02322	0.985437	7.41061	1.13996	0.66931	0.613347	1.24836	4.60241	2.08626	0.879641	1.51724	3.51189	1.56159	1.51177	1.04049	0.473151	1.52921	1.02403	5.52622	1.36643	1.13293	1.94692	0.276554
325.179	10.7239	9.34545	21.495	5.34463	31.7513	3.08441	0	22.6911	9.38161	8.05208	0	11.508	0	22.1777	14.6313	3.3301	3.94745	4.84495	3.63877	1.99753	6.09492	1.08434	9.54414	13.0051	19.3701	0	10.6465	4.22876	31.8775	0	0	10.793	4.09363	11.6633	0	0	5.14508
327.008	6.44779	3.9972	3.2171	3.86012	1.94086	3.03434	5.07209	4.84943	2.0998	1.99653	3.74	5.46365	3.61191	3.0053	5.1732	6.08091	1.68264	3.22112	3.0975	3.19915	2.56657	2.61446	6.39581	4.42126	6.46207	3.55664	7.38413	5.08606	3.55061	3.47619	3.85911	3.75324	2.73596	4.46878	3.65257	7.31104	2.92811
327.2	0.708835	0.527273	1.3854	0.726525	1.5319	0.381974	0.527907	0.920858	0.360078	0.303241	0.74	0.968085	0.338095	0.854996	0.87373	0.391586	0.248325	0.349115	0.325991	0.360169	1.00358	1.6747	0.882709	0.88391	1.12567	0.511888	0.597077	0.599347	1.60695	0.35461	0.271477	1.21873	0.382022	0.595701	0.217523	0.633758	0.328153
329.005	6.1998	3.31329	2.5017	3.50081	2.02366	2.71388	4.72558	4.40644	2.01957	1.59028	3.74667	5.06383	3.51905	2.55438	4.8984	6.17152	1.81968	3.32553	2.62291	2.75353	2.54925	2.03614	5.71503	3.8694	5.41149	3.11189	6.84551	5.06144	3.67206	2.75988	3.69072	3.36969	2.27715	4.33572	3.8852	6.54119	2.84326
329.143	0.37249	0.240559	1.1561	0.346079	0	0	0	0	0.133072	0	0.433333	0.696809	0.283333	0.251989	0.222061	0.454692	0.171561	0.540756	0.333921	0.433263	0	0	0.493349	0	0.367816	0	0.273487	0.470588	0.245952	0.258359	0.127148	0.125078	0	0.188332	0.100704	0	0.174223
330.282	0	0.288112	1.5449	0.938045	0.626165	1.53219	0.755814	0.260563	0.197652	0.232639	2.01333	0.404255	0.228571	0	0.404935	0.760518	0.360124	0.468262	0.587665	0.78072	1.76418	0.433735	0.758162	0.403329	0.204598	0.283916	0.254697	0.321569	0.550607	0.746707	0.261168	0.155268	0.219101	0.467758	0.169184	0.776008	0.143782
331.003	0.951472	0.518881	0.43189	0.525977	0.259856	0.519313	0.786047	0.557009	0.356164	0.332177	0.606667	0.896277	0.397619	0.352785	0.766328	0.92233	0.284905	0.485431	0.452863	0.497881	0.34806	0.325301	0.880291	0.578745	0.921839	0.393007	1.00418	0.762745	0.542173	0.516717	0.546392	0.473198	0.294007	0.696008	0.561934	0	0.369603
331.097	2.53179	1.10629	0.11517	5.26815	0	0.175966	5.0907	0.48491	0.289628	0.020834	0	5.375	4.45	1.9496	4.23367	1.75405	0.693972	4.48491	2.99207	1.16208	2.00358	0.024096	2.93309	1.58557	3.32874	0	2.25261	4.56601	1.35526	1.13577	0.416953	0.709797	0.073034	0.547595	0.057402	2.06582	0.814767
332.281	0.557229	0.34965	3.5183	0.410455	1.10108	0.699571	0.502326	0.442656	0.393346	0.520833	0.513333	0.492021	0.209524	0.244032	0.518142	1.11219	0.839258	0.340271	0.276652	0.331568	0.512239	0.518072	0.579202	0.445583	0.436782	0.497902	0.534447	0.521569	1.00877	0.317123	0.360825	0.23475	0.397004	0.359263	0.326284	0.669851	0.296632
335.224	4.87349	3.51608	1.7973	12.9516	1.44193	2.9485	8.44729	2.38296	1.02935	0	7.04	9.16046	5.62381	2.42529	6.47654	11.0437	1.78053	5.37704	5.84934	8.52754	12.9982	1.10843	11.6409	10.3867	2.16092	2.66154	4.50939	5.24379	7.86167	6.87741	1.811	2.13678	0.681648	3.42238	0.987915	5.29745	2.78497
337.228	1.69779	2.57622	0.95349	6.60697	0.719355	1.13734	1.74961	1.13481	0.305936	0.375	1.42	3.46808	1.50397	1.09284	4.08418	2.43851	0.906233	1.44121	1.75859	1.44174	4.22985	0.421687	4.64571	5.80026	1.22759	0.613986	0.870564	1.65752	9.6002	1.81966	0.360825	0.697782	0.335206	1.8956	0.226586	0	1.02979
338.234	0.262383	0.352448	19.269	0.798806	4.93871	0.364807	0.437209	0.416499	0.197652	0.395833	0	0.440603	0.204762	0.169761	0.429608	0.302589	1.00567	0.335588	0.260499	0.264831	0.695921	0.289157	0.885933	0.60478	0.248276	0.419581	0.237996	0.31024	1.15081	0.235056	0.185567	0.234442	0.284644	0.495736	0.191339	0	0.185233
338.342	0.073293	0	1.1561	8.41142	0.91828	1.38197	13.5767	0.062374	0.048924	0.069444	6.62667	0	6.40952	0.084881	0	10.3398	0.683153	7.23257	5.26608	6.13877	5.84716	0.771084	0	0.417414	0.032184	0.037762	0.077244	13.6381	0	5.62209	0.161512	0.060998	0.097378	0	0.069486	0	5.24914
341.016	0.126506	0.115152	0.42857	0.0240397	0.027957	0.025751	0.037209	0.152583	0.043053	0.034722	0.12	0.111702	0.047619	0.125553	0.078374	0.101942	0.085008	0.063476	0.057269	0.0476693	0.058507	0	0.099154	0.0473753	0.0505743	0.0242427	0.045929	0.0420483	0.225371	0.026342	0.030928	0.033272	0.014981	0.049471	0.05136	0.096603	0.0250437
342.166	2.8012	1.06434	0	0.24879	0	3.03434	0.436434	3.01912	3.09393	3.81597	0.673333	2.76862	0.349206	2.48364	2.20029	0.432039	0.14374	0.279396	0.218503	0.231638	0.499105	3.90361	1.289	3.58515	1.78927	4.66107	2.15031	0.408497	3.92004	0.172239	0.57732	0.553604	6.45693	0.464688	0.41289	0.735669	0.139897
343.128	0	0	0.46512	0	0.774552	0	0.796124	0	0	0.590278	0	0	1.45873	1.23784	0	0	0.491499	0	0	0	0.84199	2.85542	0	0	0	3.14685	0.5762	0	0	0	3.17182	0	0	0	2.2145	0	0
343.284	1.53748	0.846154	1.0155	0	0.858781	0	1.48837	1.08451	0.639922	0.458333	0	0	0.702381	0.69496	0	1.80583	0.564142	0.883975	0.787371	0.963983	0	0.783133	0	0	0	0.957576	1.38413	1.3268	0	0	0.814433	0.608133	0.85206	0.762538	0.836858	0	0
345.223	0.231928	0.184615	1.4684	0.242014	0.71828	2.25751	0.167442	0.603622	0.324853	5.29167	0.313333	0	0	0.159151	0.222061	0	0.290572	0.100937	0.088987	0	0.419701	0.216867	0.498186	0.194622	0	2.92168	0.118303	0	0.434211	0	0.113402	0.168515	0.162921	0.178096	0.090634	0.271762	0.076425
346.035	0.181727	0.128672	0.52824	0.127783	0.245161	0.107296	0.190698	0.160631	0.107632	0.0625	0.16	0.151596	0.0865077	0.175066	0.127721	0.168285	0.120556	0.131634	0.094273	0.0625	0.102687	0.120482	0.189843	0.0956037	0.250575	0.090909	0.2881	0.192157	0.689271	0.065856	0.116838	0.0967343	0.088015	0.142954	0.193353	0.220807	0.088083
349.213	0.810241	0.372028	0.29236	2.26492	0.235484	0.901288	2.11861	0.235412	0.101761	0.145833	1.09333	2.02394	0.611905	0.320955	1.08853	1.43528	0.188563	0.940166	1.05286	1.35275	2.07701	0.771084	1.94115	1.3265	0.351724	0.20979	0.402923	0.777778	1.03947	1.20567	0.232531	0.951941	0.11236	0.303651	0.090634	0.880042	0.322755
351.203	2.47691	2.61259	0.6711	11.3078	0.711828	0	2.39767	1.58853	0.273973	0.211806	2.63333	5.70745	3.47143	1.59151	6.61248	4.03883	0.556414	3.76379	4.10132	2.96822	8.58129	0	6.5526	5.85403	1.14943	0.422378	1.79332	1.89739	9.3502	3.26207	0.457045	1.13216	0	2.26032	0.195368	3.08493	1.80699
352.248	0	0	0	0	2.00717	0.785408	0.388372	0.22837	0.187867	0.569444	0	0	0	0	0	0	0.741886	0	0	0	0	0.325301	0	0	0	0.34965	0	0	0	0	0.202749	0	0.455056	0	0.090635	0	0
356.281	17.3658	11.5105	43.252	6.74088	24.9943	16.0944	10.6395	17.8883	12.4677	12.5451	12.4133	16.1622	8.9	10.7162	14.4731	14.6246	21.5332	8.26223	6.4	6.78708	10.2275	12.9157	17.6203	13.1511	17.7448	16.9483	21.8163	11.8621	12.7679	5.53698	12.8076	10.829	11.2491	11.7851	12.287	17.5732	5.00971
358.203	1.72256	1.67413	77.899	0	21.5154	0.76824	0	1.94266	1.31702	0.637732	1.21333	0.755319	0.134127	1.61892	0	0.220604	9.90726	0	0	0.096398	0.540896	0.590361	1.27449	0	0.836781	1.06853	0.932498	0.14183	1.27429	0.070922	0.735395	0.610289	0.64794	0.759468	1.1994	2.6656	0.0563473
358.293	0.468207	0	0	0.252178	0.703226	0.482117	0.316279	0.368209	0.21135	0.188658	0	0	0.22619	0.239611	0.822932	0.37055	0.361669	0.252862	0	0.208686	0.322985	0.373494	0	0	0.381609	0.345455	0.275574	0.391503	1.29656	0.214792	0	0.178682	0.170412	0.242579	0	0	0.193005
361.317	0	0	0	0.434656	0	0	0.834884	0	0.023483	0	0	0	0.340476	0	0	0.624595	0.083462	0.400104	0.330396	0.361229	0.288557	0.048193	0	0	0	0	0	0.678431	0	0.288754	0	0	0.007491	0	0	0	0.242876
363.116	0.529452	0.272261	0	0	0	0.103004	2.22403	0.348089	0.180039	0.090278	0	0	0.85	0.342175	0.507982	1.24272	0.27357	0.832813	0.75301	1.0053	0.42209	0.168675	0	0.603927	0.351724	0.197203	0.400835	1.91895	0.594129	0	0.19244	0.146642	0.153558	0.160696	0.169184	0	0.581606
363.252	0.685743	0.544056	0	0	0.76129	0.34764	1.03256	0.455734	0.283757	0.229167	0	1.01862	0.607143	0.408488	0.895501	0.658576	0.493045	0.585848	0.426432	0.407839	0.770746	0.240964	0.943168	0.729834	0.408429	0.436364	0.470425	0.673639	1.00506	0	0.484536	0.249538	0.255931	0.353122	0.323263	0.789809	0.376943
366.11	3.46285	0.495571	0.37542	0.684091	1.10538	0.613734	14.6372	0.352113	0.201566	0.267361	1.9	1.53901	9.74762	2.67374	3.80406	4.62837	1.89026	0	0	2.42585	7.88179	2.66265	1.28376	8.93598	1.17318	3.84755	0.997912	0	8.74291	6.31949	6.80756	0	0.402622	0.272262	3.35045	3.04565	4.13601
366.263	0	0.138462	0	0	1.83979	0	0	0.143863	0.093933	0.107639	0	0	0	0.103448	0	0	0.564142	0	0	0	0	0.156627	0	0	0.105747	0.162238	0	0	0	0	0	0	0	0.157625	0	0	0
369.154	0	0	0.13289	0	0	0	0.386822	0	0.253098	0	0	0	0	0	0	0.228156	0.477589	0.304543	0	0	0	0.144578	0	0	0	0	0.425887	0	0	0	0.24055	0	0	0	0.1571	0	0
369.352	0.248996	0.104895	0	4.84414	0.409677	0.682403	0.188372	0.217304	0.168297	0.447917	0	1.03989	0.366667	0.100796	0.278181	1.02427	0.142195	0.120708	1.71013	0.341102	1.50388	0.120482	9.2237	0.192061	0.188506	0.06993	0.160752	2.10719	0.557692	0.804458	0	0.0274183	0.125468	0.08086	0.037261	0.181316	2.09521
371.106	0.773761	0.377156	0.65006	0.304937	0.273477	0.270386	0.565116	1.01107	0.510763	0.305556	0.546667	0.592199	0.400794	0.599469	0.587325	1.14833	0.243174	0.559659	0.426432	0.428672	0.317015	0.421687	0.586457	0.46735	0.638314	0.372028	0.599165	0.680392	0.962888	0.254981	0.233677	0.274492	0.659176	0.326851	0.287009	0.410828	0.190846
371.316	2.7259	1.58042	3.5316	2.23862	2.55591	3.52504	2.9876	2.3226	1.90998	1.63194	1.86	2.375	1.87143	1.38196	2.40929	3.69633	1.81453	2.16337	1.89868	2.27119	2.08756	1.72289	2.07497	2.16389	1.91724	2.22611	2.51566	3.54662	2.04622	1.75886	1.33333	1.17375	1.82397	1.46162	1.75831	2.97792	1.68847
374.201	0.049197	0	0	0	0.335126	0.214592	0.0496127	0.053655	0.043053	0.020833	0	0	0.028571	0.0495137	0.043541	0.038835	0	0	0.03348	0.040254	0.08597	0.048193	0	0	0.045977	0.075524	0	0	0.082996	0	0.068729	0.0209487	0.0312113	0	0.04431	0	0
377.221	1.3494	0.685315	0	1.08035	1.66021	0.413448	0.451163	1.16901	0.35225	0.493056	0.74	0	0.557143	1.49072	1.90469	0.430421	0.18238	0.502081	0.423789	0.358051	1.57532	0	1.58364	0	1.4023	0.523077	0.839248	0.620261	0	0.43769	0.223368	0.456562	0.232834	0.828045	0.090634	0.597028	0.505181
378.259	0.259036	0.114685	2.3422	0.205389	0.830108	0.313305	0.22093	0.132797	0.125245	0.416667	0.226667	0.50266	0.088095	0.204244	0.296081	0.228155	0.267388	0.148283	0.136858	0.111229	0.270448	0.313253	0.31318	0.597951	0.167816	0.201399	0.183716	0.190196	0.787449	0.097265	0.116838	0.128466	0.258427	0.157626	0.07855	0.223992	0.102979
379.282	2.85074	0.444755	1.4851	0	2.23978	0	0	0.848089	0.228963	0	0	3.05053	0	1.35278	7.13208	0.720065	0.275632	0	0.437885	0.427966	0.76	0.566265	0	12.7977	0.825287	0	0.960334	0.607843	19.3917	0	0	0	0.146067	0.406346	0.108761	0	0.726684
381.081	13.1931	5.45734	7.9336	8.13069	10.5358	6.86266	30.6837	4.05801	2.182	2.07639	5.56	9.94681	50.9524	25.8196	29.09	13.2923	9.33385	0.551509	0.930103	8.38453	43.2525	5.03615	7.73761	43.2356	15.5655	35.6853	4.5261	0	65.4777	27.7042	30.3677	0.246765	2.24906	3.35414	9.06042	14.9437	21.9059
383.21	0.258032	0.165035	0	0.619877	0	0.188841	0.429458	0.136821	0.076321	0.0648147	0.426667	0.704787	0.202381	0.115826	0.516691	0.296656	0.174652	0.222164	0.226726	0.209746	0.579104	0.072289	0.423216	0.748186	0.14023	0.101631	0.089074	0.337255	1.46053	0	0.082474	0.0609987	0.055556	0	0.067472	0	0.133204
385.277	0	0	0.20266	0.242498	0	0.270386	0	0	0	0.145834	0	0	0	0	0	0	0.248841	0	0	0	0	0.140563	0.426844	0	0	0.129604	0	0	0	0	0	0	0.305243	0	0	0	0.0701643
386.121	0	0	0.60133	0	0	0.034335	0	0	0.041096	0.006944	0	0	0.033333	0	0	0.0399133	0.176198	0.05359	0.0411163	0	0.029254	0.024096	0	0	0	0	0.087683	0.0442267	0	0.036474	0.027491	0	0.02809	0	0	0	0
388.187	5.69645	6.96224	2.7597	0	6.70072	5.19742	0.046512	2.26392	2.10633	8.30556	1.20667	3.60638	0.019048	4.77542	4.23077	0	9.78053	0.020811	0	0	0	4.80723	8.82064	3.16773	4.9954	6.4	5.06959	0	6.8168	0	8.08247	5.42052	6.46879	6.03275	1.86103	2.16943	0
388.343	0.292169	0.179021	1.959	0.295741	0.96129	1.03863	0.395349	0.253521	0.356164	0.291667	0	0.228723	0.166667	0.129973	0.240929	0.485437	0.562597	0.337669	0.280176	0.237288	0.452537	0.433735	0.336155	0.381562	0.234483	0.358508	0.311065	0.490632	0.294872	0.158055	0.243986	0	0.237828	0.185943	0.23565	0.356688	0.177461
392.29	11.1205	7.83357	34.967	8.57712	16.8118	10.2232	13.3	11.9889	12.5003	10.6319	8.98667	11.1835	8.86429	5.96375	9.70343	16.8803	8.05925	11.1897	8.23789	9.96186	8.70746	8.48193	10.48	8.69654	10.9724	11.4168	10.7975	16.3514	9.36336	7.08342	6.25086	6.44732	10.3633	7.03207	7.34139	12.4214	7.05225
394.298	0	0	0.49502	0	0.212903	0.128755	0.144186	0	0.056751	0	0	0	0.066667	0	0	0.145631	0.118495	0.08845	0.101322	0.072034	0.148856	0.096386	0	0	0	0	0.096033	0.119608	0	0	0.061856	0	0.074906	0	0.050353	0	0.071244
400.344	4.38554	0.404196	4.3322	7.92401	2.64875	1.42489	0.616279	0.603622	1.13503	0.496528	0.453333	6.00443	0.552381	3.55703	0.303338	0.354369	0.913447	2.61325	3.61322	0.394773	1.75124	0.409639	0.698912	6.08963	0.354023	0.274126	0.338205	1.28366	11.33	0.211753	0.316151	3.39556	0.185393	0.70522	0.066465	2.69427	2.0149
401.167	0	0.152914	1.5161	0	0.107527	0.051502	0	0	0	0.090278	0	0	0	0	0	0	0	0	0	0	0	0.096386	0	0	0	0.090909	0	0	0	0	0.109966	0.063463	0	0	0	0	0
403.221	0.345382	0.255944	2.4585	0.388512	0.776344	0.317597	0.496125	0.402414	0.231572	0.1875	0.4	0.651596	1.29286	0.161804	0.545718	0.343042	0.228748	0.157128	0.139207	0.193503	0.307065	0.257028	0.618299	0.267179	0.317241	0.239161	0.22895	0.461656	0	0.214116	0.239404	0.133087	0.185393	0.40191	0.163142	0.419321	0.143999
405.214	2.77209	3.42657	5.3455	0.159729	8.53333	2.98712	0	1.21362	1.16569	5.44097	1.08667	1.86702	0.07619	2.02122	2.32366	0	8.59351	0	0	0.074153	0.284179	2.59036	4.83595	1.5749	2.78621	3.19347	2.87683	0	3.50506	0.113475	5.06186	2.57579	4.47378	3.03275	0.981873	1.41295	0
407.208	0.35241	0.194406	2.1163	0.752339	0.659139	0.227468	0.295349	0.221328	0.138943	0.197917	0.7	0.760638	0.155556	0.135279	0.56894	0.205502	1.09119	0.260146	0.199119	0.151483	1.08597	0.240964	1.19186	0.289373	0.153257	0.195804	0.206681	0.232462	0.314777	0.323202	0.233677	0.121073	0.257179	0.211191	0.12286	0.506369	0.146589
408.313	0.267068	0.153381	9.2071	0.3606	3.42903	0.476395	0.593023	0.524145	0.504892	0.479167	0.5	0.25266	0.240476	0.196286	0.293662	0.796117	2.2679	0.461498	0.312775	0.276483	0.390448	0.71486	0.3289	0.195476	0.23908	0.481119	0.305497	0.686275	0.342106	0.179331	0.226804	0.151263	0.726592	0.21085	0.280967	0.383227	0.186528
409.167	4.80321	5.2028	7.1462	0	10.2828	2.44635	0	2.99095	2.17025	4.42014	1.88	3.2234	0	5.35278	3.48911	0.05178	25.0814	0	0	0	0	4.45783	5.78355	0	3.57931	4.4993	4.60821	0	7.42206	0	6.11684	9.91097	4.44757	3.86489	1.78248	1.52059	0
411.161	0	0	0.086379	0	0.077419	0.034335	0	0	0	0	0	0	0	0	0	0	0.183926	0	0	0.115466	0	0	0.165659	0	0	0	0.083507	0	0	0	0	0	0	0	0	0.109342	0
413.27	5.44277	2.72448	22.704	7.30574	10.4989	2.39914	12.8163	7.0674	5.52838	3.32292	5.26667	4.71277	7.42381	3.8382	3.91147	16.0081	9.20608	7.87565	7.17709	6.60381	7.2794	2.81928	4.48045	4.68289	3.31341	3.86713	4.32568	11.8484	5.53644	4.90172	2.6323	2.36784	4.51498	2.65097	2.44713	3.5414	4.96632
418.231	0.0488623	0.0979027	0	0.0346883	0.182796	0.167382	0	0.045272	0.031311	0.125	0.126667	0.120568	0.00158733	0.068966	0.087083	0	0.104585	0	0.0205577	0	0	0.096386	0.270859	0.06402	0.096551	0.095105	0.040362	0	0.170041	0	0.109966	0.0566853	0.0817733	0.139202	0	0.066879	0
419.178	0.164324	0.195804	0.084164	0	0.113261	0.111588	0	0	0.0326157	0.118056	0	0	0	0.074271	0	0	0.214838	0	0	0	0	0.144578	0	0	0.131034	0.137063	0.139875	0	0	0	0.199313	0.0868767	0.153558	0	0	0	0
419.316	0.569946	0.345455	2.186	0.562601	1.66021	0.523605	0.760465	0.56841	0.561644	0.576389	0.793333	0.756206	0.543651	0.30504	0	1.39482	0.344668	0.529657	0.466373	0.658545	0.58209	0.60241	0.542926	0.556978	0.416859	0.506294	0.417537	0.815686	0.755061	0.429923	0.250859	0.25878	0.511236	0.28045	0.354481	0.552017	0.348661
422.171	0.019076	0	0.22038	0	0.169534	0	0	0	0.019569	0.013889	0	0.010639	0.019048	0.114058	0	0	0.055641	0.015088	0	0.0165957	0	0	0	0.020487	0.015326	0.033566	0	0.016993	0.104251	0.0135093	0.061856	0	0.007491	0.016377	0.032226	0	0.007772
422.316	0.061245	0.041958	0.299	0.091965	0.1681	0.124464	0.0821707	0.034205	0.04501	0.069444	0	0.085107	0.030952	0.079576	0.066763	0.0539373	0.064915	0.057232	0.067841	0.04661	0	0.096386	0.098751	0.057618	0.036782	0.044755	0.041754	0.064052	0.215587	0.0391757	0.027491	0.056377	0.071161	0.037871	0.018127	0	0.044689
425.144	2.37851	3.14546	5.4485	0	21.1039	1.16738	0	3.71227	1.36399	5.87153	0.593333	3.14628	0	6.05305	2.76342	0	4.22154	0	0	0	0	0.674699	5.56792	2.14341	4.4023	2.85734	2.03132	0	15.0196	0	1.10309	4.49107	2.37328	4.12897	0.226586	0.590021	0.0233157
427.25	0	0	0.12625	0.223297	0	0.103004	0.267442	0.04829	0.0247877	0	0.146667	0	0.173809	0.00884167	0.184325	0.124596	0.086553	0.0802987	0.068722	0.0706217	0.142687	0.048193	0	0	0	0.047553	0	0.221787	0	0.0472813	0.061856	0	0.078652	0	0	0	0.03886
429.24	3.65763	3.74266	1.0033	0.530817	0.913978	0.613734	0.660465	6.22602	1.85519	0.538194	3.60667	2.29255	1.10714	5.18302	2.64877	1.70982	2.09428	1.17638	1.20969	0.800847	1.47164	0.493976	2.26683	1.60179	2.01839	1.35385	2.0167	1.09281	6.33401	0.468085	1.09622	0.973198	0.486891	1.38178	3.4139	2.3811	0.35557
429.24	2.12651	2.92354	22.864	4.06534	20.9312	1.27468	1.00233	8.39336	3.21918	3.44792	0.621334	2.74823	3.14762	5.51724	3.30043	2.01456	0.967542	2.48283	1.79383	0.711864	3.47881	0.253012	2.07578	2.50832	4.37471	4.07133	1.78079	3.05686	8.55972	0.804795	0.357388	2.33672	1.53745	2.10133	0.181269	1.67197	3.85687
432.252	0.089357	0.0834497	0.53821	0	0.532258	0.137339	0	0.086519	0.109589	0.333333	0.146667	0.098404	0.033333	0.111406	0	0.038835	0.350335	0	0.029956	0	0	0	0.163241	0.084507	0.0942523	0.226573	0.0605427	0	0.169028	0	0.14433	0	0.224719	0.110542	0.060423	0	0
433.099	0.080321	0	0.19934	0.015005	0.0383513	0.025751	0.307752	0.0399057	0.017613	0.020833	0	0.06383	0.169048	0.079576	0.069182	0.135923	0.0607937	0.0111	0.015859	0.057203	0.12597	0	0.050786	0.20828	0.043678	0.093706	0.058455	0.011765	0.119433	0.0938873	0	0.0104747	0.020599	0	0.042296	0	0.040803
435.245	0.195448	0.075524	5.1196	0.168441	1.06882	0.145923	0.426357	0.254527	0.383562	0.368056	0.186667	0.35727	0.307143	0.076923	0.281567	0.187703	1.4374	0.353798	0.240235	0.082627	0.207164	0.120482	0.334946	0.185659	0.25977	0.165035	0.670147	0.173856	0.261133	0.0830797	0.216495	0.0708567	0.604869	0.087001	0.117825	0.179406	0.108376
436.341	0	0	1.8106	0	0.393548	0.120172	0	0.05835	0.103718	0.131944	0	0	0.014286	0.03183	0.020319	0.066343	0.088099	0	0	0.0384887	0.049552	0.192771	0	0	0	0.078322	0	0.066667	0	0	0	0	0.189139	0	0.030211	0	0.023316
441.324	0	0.083916	0.32226	0.754275	0.226165	0	0.25814	0	0.056751	0	0	0	0.354762	0	0	0.309062	0.194745	0.176899	0.227313	0.245763	0.242388	0.096386	0	0	0	0.078322	0.083507	0.461438	0	0.142857	0.054983	0.040665	0.071161	0	0.036254	0	0.163428
447.123	31.6319	32.2517	8.2658	4.82478	7.33011	8.03004	6.20698	51.5443	24.2348	8.51389	34.8	23.1862	8.42857	42.7905	24.0566	15.9466	16.0592	9.51908	10.7521	6.57627	11.5711	7.74699	22.1511	17.6547	21.977	15.9231	23.2721	9.23072	47.7908	4.23742	13.9553	12.1965	7.46067	15.2764	30.2508	24.2219	3.14292
449.259	0	0	0	0.030494	0.06129	0.034335	0.065116	0	0.0208737	0.027778	0	0.179965	0.038095	0	0	0.0393743	0.080371	0	0.029956	0.0402543	0	0	0	0	0.045977	0.039161	0	0.057516	0	0.046606	0	0	0.033708	0	0	0	0.02202
450.114	0.159639	0.129604	0.18715	0	0.026882	0.0457797	0.12093	0.208249	0.091977	0.055556	0.146667	0.106383	0.0555557	0.229001	0.124818	0.061489	0.078825	0.039022	0.048458	0.0388413	0.062687	0.048193	0.126965	0.129321	0.087356	0.106294	0.106472	0.0368193	0.281377	0.038501	0.120275	0.0394333	0.052434	0.067554	0.191339	0.166242	0.018135
455.339	0.300201	0.0960373	4.2658	0	1.42473	0.077253	0.162791	0.361167	0.270059	0.194444	0.4	0	0.230952	0.111406	0.20029	0.153183	1.16177	0.109781	0.120705	0.09428	0.223881	0.120482	0.351874	0.398207	0.159387	0.29697	0.187891	0.232026	0.247976	0.085106	0.209622	0	0.157303	0.136131	0.196375	0.235669	0.084197
458.347	0	0.036364	0.34109	0.086157	0.294624	0.025751	0	0.0389007	0.031311	0	0	0	0	0.01061	0	0	0.064915	0	0.095154	0	0	0.024096	0	0	0.022989	0.043357	0	0	0	0	0	0.018484	0.041199	0	0.036254	0	0
461.253	0	0.039161	0	0.072604	0.064516	0.025751	0	0.04829	0	0.0300927	0.106667	0	0.0420633	0.026525	0.05999	0.05178	0.07728	0	0	0.042373	0.082388	0.024096	0	0.072983	0	0.039161	0	0.060131	0.04892	0.037487	0	0.029575	0	0	0	0	0.018135
465.151	8.16399	9.6993	4.8073	0.887061	2.84875	1.88841	1.17209	16.6019	6.45075	1.90972	11.1667	6.00532	1.63571	11.7666	5.66328	3.33765	5.12365	2.31894	2.30925	1.22352	2.51463	1.50602	6.85731	4.44814	5.67893	4.05268	6.57411	2.07473	14.2045	0.70618	4.07102	2.9159	1.84519	3.55067	10.1329	6.91295	0.53886
467.109	16.6717	15.9455	5.3787	3.47774	5.39893	1.45923	4.99767	23.4517	12.91	2.86458	17.8933	12.7287	7.19048	32.618	10.1974	9.08576	17.1236	7.20239	9.03554	4.39619	9.45473	1.85542	13.0629	13.6453	9.41609	5.4965	11.3048	8.0098	36.7287	2.58663	5.87972	5.56562	3.33895	5.60832	12.0514	8.23057	2.40285
469.315	0	0	0.69103	0	0.287097	0.042918	0	0.068411	0.0502287	0.041667	0.166667	0	0	0.140584	0	0.0997847	0.278207	0	0	0	0.523582	0	0	0	0	0.072727	0	0	0	0	0.082474	0	0.052434	0	0.042296	0	0
470.106	0.339357	0.317483	0	0.0613097	0.082796	0.025751	0.093023	0.524145	0.21135	0.038194	0.44	0.295213	0.15	0.885942	0.198839	0.195793	0.382278	0.129899	0.150661	0.0946327	0.186468	0.024096	0.28416	0.31114	0.195402	0.085315	0.207376	0.161438	1.14372	0.0455927	0.099656	0.115527	0.05618	0.103378	0.238671	0.183652	0.044042
470.331	0.078313	0.103497	1.5947	0.050823	0.34086	0.042918	0.069767	0.086519	0.11546	0.045139	0.16	0.12234	0.033333	0.103448	0.05612	0.0458473	0.407007	0.033298	0.044934	0	0.162587	0.024096	0.0910927	0	0.045977	0.040559	0.048017	0.039869	0.179825	0	0.051546	0.035736	0.037453	0.042989	0.075529	0.119958	0.0140327
476.204	0.630522	0.232635	0	0	0.124731	0.06867	1.26512	0.367203	1.09067	0.113426	0.406667	0.321809	0.130952	0.220159	0.494437	0.440129	0.284389	0.645161	0.298973	0.111229	0	0.120482	0.374849	0.291933	1.10345	0.184615	1.38413	0.182571	0.328948	0	0.484536	0	0.093633	0.199591	0.268882	0.340128	0
476.31	0	0	0	0.14666	0	0.042918	0	0	0.0632743	0.0231487	0	0	0.033333	0	0	0	0	0	0	0	0	1.14458	0	0	0	0	0	0.124837	0	0	0	0.451017	0.043071	0	0	0	0
478.192	0.138554	0.061538	0.46179	0.044047	0.049462	0.042918	0.231008	0.117706	0.217221	0.041667	0	0.117021	0.057143	0.066313	0.13643	0.145631	0.086553	0.134235	0.07489	0.0512007	0	0.048193	0.099154	0.089629	0.204598	0.064336	0.263744	0.0703707	0	0.042553	0.111111	0.062847	0.046816	0.06653	0.10574	0.091295	0.0222363
483.082	7.06125	10.1664	4.9203	1.45612	6.75807	0.446352	0.35814	24.3803	6.49511	1.69097	1.22667	6.17819	2.36191	33.9973	7.80261	1.33333	2.16383	1.89386	2.35595	0.488347	3.53015	0.168675	4.61306	6.53905	11.3839	3.25315	5.18789	1.56863	38.6599	0.410334	1.08935	4.41312	0.917603	3.82088	0.897281	2.11783	1.29296
483.334	0.092369	0.0876453	1.5172	0	0.533333	0.042918	0.062791	0.11167	0.072407	0.097222	0.38	0.098404	0.0634923	0	0.110305	0.056634	0.497166	0	0	0	0.201791	0.072289	0.0947193	0.103713	0	0.125875	0.0807237	0	0	0	0.079038	0.062847	0.048689	0.037871	0.066465	0.119109	0.0302243
485.079	1.62985	2.26573	1.1229	0.314134	1.54731	0.094421	0.162791	6.55433	1.45793	0.309028	0.306667	1.37234	0.616667	10.6048	1.83019	0.3274	0.445131	0.356573	0.451982	0.116525	0.912836	0.024096	1.00806	1.71362	2.65824	0.693706	1.00626	0.296296	12.4629	0.124958	0.264605	0.809612	0.161049	0.801433	0.202417	0.464756	0.285622
485.362	0	0.111888	0.46844	0	0.426882	0.103004	0	0.108987	0.039139	0.180556	0	0	0	0.169761	0	0	0.774343	0	0	0	0	0.084337	0.183797	0	0.128736	0.107692	0.091858	0	0	0	0.189003	0.0988913	0.151685	0.079836	0.030211	0	0
495.213	0.0716197	0	0.056478	0	0.0394263	0.017167	0.430233	0.0207917	0.023483	0.020833	0	0.06117	0.061905	0.0194517	0	0.080906	0.200927	0.222858	0.123348	0	0.072239	0	0	0	0.046744	0.023776	0.208768	0.154902	0.0269907	0	0.041237	0.022181	0	0.022518	0.040282	0.038217	0.027202
496.343	2.18909	2.49138	2.0764	2.35883	3.76344	0.502146	0.583721	2.01308	0.939335	1.31597	18.7867	2.4672	0.947619	7.61185	7.80842	0.624595	1.84699	1.65869	0.610573	0.758121	10.726	5.06024	2.96937	4.34614	2.95632	15.7105	3.62839	0.351198	4.24663	1.24215	1.7835	3.30684	0.093633	2.46776	4.63746	8.66242	2.06153
508.354	0.11617	0.133983	0.2601	0	0.173993	0.0875	0	0.173814	0.057143	0.035842	0.810924	0.150376	0.050228	0.492205	0.336323	0	0.073643	0	0	0	0.496517	0.283951	0.182346	1.2549	0.106576	0.55641	0.073529	0	0.352427	0.169533	0	0.134456	0.0344468	0.052183	0.135647	0	0.101417
510.332	0.20471	0.130737	0.90151	0.36804	0.190476	0.066667	0.207555	0.065302	0.07619	0.046595	0.915967	0.16792	0.0757996	0.142539	0.29148	0.0705734	0.219767	0.305264	0.159243	0.21118	0.69791	0.135802	0.336818	0.398693	0.156463	0.491026	0.0915966	0.127295	0.156311	0.255528	0.072864	0.071371	0.043702	0.132055	0.053628	0.229643	0.066856
511.321	0.097331	0.0783497	2.75	0.258649	0.554029	0.075	0.190855	0.110136	0.114286	0.129032	0.457983	0.160902	0.09589	0.062361	0.149477	0.09601	0.651163	0.168009	0.140154	0.127329	0.283091	0.123457	0.213705	0.163399	0.073016	0.147436	0.092437	0.132995	0.176505	0.153563	0.052764	0.068164	0.231876	0.085197	0.056782	0.120769	0.051558
512.349	0.094192	0.0718587	5.3157	0.226798	1.54945	0.108333	0	0.056531	0.047619	0.11828	0.367227	0.100251	0.041096	0.044543	0.125561	0.0386532	0.294574	0.094427	0.0536544	0	0.230526	0.144033	0.18583	0.084967	0.07483	0.157692	0.065126	0	0.093204	0	0.080402	0.077787	0	0.113951	0.107886	0.162855	0.038527
519.321	1.93469	1.36161	1.6616	1.28666	1.13278	0.308333	0.518887	0.830085	0.385714	0.44086	1.96134	1.28571	0.513699	2.43964	3.07773	0.315461	1.11783	0.5387	0.348237	0.350931	3.98265	0.888889	1.75261	6.91358	0.820862	2.86385	1.68697	0.410386	2.09612	0.481572	0.31407	0.927025	0.315681	0.772098	0.659306	1.09058	0.473201
520.336	2.67316	4.27399	5.6692	1.52224	2.00092	0.308333	0.368589	3.01949	0.65873	1.13978	2.02101	1.75188	0.305936	8.33408	3.69507	0.219451	0.362403	0.358101	0.597593	0.207039	2.51868	5.74074	1.27294	10.0116	1.10658	8.51539	3.11345	0.414187	7.38932	0.630958	0.327638	3.35953	0.403599	1.04047	0.578549	2.1592	1.01813
522.356	6.0832	8.95318	9.9081	3.12422	3.31868	0.825	0.280318	5.31969	2.38571	0.967742	3.39076	3.1203	0.13242	12.314	13.3976	0.404239	0.835659	0.318885	0.482373	0.231884	5.37302	7.83539	3.41208	31.2781	5.09977	15.1854	2.43277	0.286891	14.3369	1.13145	0.432161	1.76343	0.10257	1.18566	1.347	3.02013	0.924872
524.368	4.29011	2.24061	5.3081	3.15475	3.73718	0.7375	0.917296	1.85575	1.82381	1.46523	11.2395	3.69373	0.586758	9.12027	3.8565	0.977556	0.641473	0.728586	0.692175	0.702899	11.4433	5.12346	2.72102	9.45969	2.97959	14.6828	2.90294	0.744016	2.40971	2.30221	0.962312	1.37824	0.491003	0.801917	2.46372	3.54803	1.87388
538.343	0	0	0.69697	0.679187	0	0.091667	0	0	0.0476193	0.746953	0	0	0	0	0	0.167581	0.296899	0	0	0	0.575681	0.16461	0	0.505447	0	0.224359	0	0.243192	0	0.325553	0	0	0.0784062	0	0	0	0
539.351	0	0.107093	0.83889	0.376167	0.227106	0.091667	0.137177	0.081872	0.047619	0.21147	0	0	0.10274	0.100223	0.175785	0.130922	0.31279	0	0	0	0.241925	0.098765	0	0.194626	0	0.121026	0.088235	0	0.183496	0	0.075879	0.055333	0.111825	0	0	0	0
542.325	0.932496	1.40473	0.74798	0.489292	0.343407	0.075	0.189265	0.626381	0.123809	0.179928	0.37479	0.657143	0.0666664	2.89532	1.19013	0.0857852	0.087209	0.133333	0.165951	0.152588	0.573781	0.148148	0.35424	6.82135	0.186395	1.33769	1.07563	0.203927	3.48641	0.199017	0.070352	0.64849	0.077121	0.162939	0.0933752	0.337603	0.25779
544.342	4.70832	6.1057	3.7222	2.10159	4.20787	0.5	0.238569	3.46589	1.69048	0.863799	1.04622	3.11779	0.141553	9.36704	9.61883	0.270574	0.532946	0.285965	0.564059	0.224016	3.72514	0.925926	2.88153	33.8526	3.46712	8.98718	2.11092	0.198861	11.685	0.679361	0.145729	0.986634	0.076093	0.991125	0.271293	2.24428	1.20283
546.337	3.77865	2.05656	6.9874	2.63855	2.47253	0.3625	1.25447	1.39734	1.08095	0.666667	3.33193	2.73183	0.889041	5.902	3.8003	0.927182	3.61705	0.833849	0.993121	0.606626	7.17492	0.938272	2.15331	13.1481	1.67347	4.86154	1.91597	0.978467	2.86602	1.17322	0.436683	0.968992	0.938303	0.57721	0.9653	1.59835	1.0953
550.378	0	0	0.2096	0	0.300916	0.054167	0	0.054581	0.028571	0	0	0	0	0.140312	0.396114	0	0	0	0	0	0	0.345679	0	0.915759	0	0.182051	0	0	0.441747	0	0	0	0.05527	0	0	0	0
553.37	0	0	1.2222	0	0.338827	0.083334	0	0.090643	0.104762	0.0967746	0	0	0	0	0	0	0.475581	0	0	0	0	0.074074	0	0	0	0.111283	0.113445	0	0	0	0	0	0.130077	0	0.072555	0	0
554.371	0.053375	0	3.1919	0	0.404396	0.0625	0	0.042885	0.038095	0.096774	0	0	0	0	0	0.057356	0.22248	0	0	0	0	0.135802	0.106852	0	0.06576	0.0733334	0	0	0	0	0.052764	0	0.0889462	0	0.041009	0	0
557.102	11.7002	8.66064	16	4.20681	18.539	2.175	1.84294	18.474	9.87143	6.53047	1.29832	9.62155	6.3653	19.4437	11.1492	3.33042	7.01589	4.45583	5.26019	1.75569	7.58252	1.12346	6.56446	11.6826	14.1451	9.15769	9.16177	4.07283	28.4835	1.55061	2.61105	6.12724	3.79692	6.2705	1.67823	0	3.2902
558.304	0.55573	1.707	0.60151	0.339923	0.296337	0.0283336	0.184891	0.954191	0.0793647	0.0716846	0.165546	0.353384	0.075342	3.64588	1.34828	0.0825432	0.046512	0.106811	0.117798	0.110766	0.31045	0.049383	0.175378	5.09804	0.349206	0.733334	0.565126	0.0925906	3.57864	0.149877	0.040201	0.674151	0	0.190983	0.044164	0.237511	0.224363
558.486	0.020722	0.019471	0.60151	0.218562	0.10348	0.083333	0.0349898	0.037037	0.047619	0.071685	0.067227	0.082707	0.031963	0.017817	0	0.069825	0	0.015996	0.0950996	0.019876	0.079797	0.074074	1.223	0.0559193	0.027211	0.019231	0.02521	0.067131	0.274757	0.05774	0.01005	0.011227	0.065553	0.014909	0	0	0.074221
559.327	0.586499	0.512286	5.4323	0.820428	1.8022	0.279167	1.07396	0.637426	0.509524	0.688173	0.412605	0.568421	0.584475	0.997773	0.603886	0.562344	4.09884	0.775129	0.672399	0.402692	0.869791	0.790123	0.531939	1.46042	0.315193	0.673077	0.619748	0.80076	1.15437	0.409091	0.239196	0.380112	1.07198	0.174299	0.286436	0.288198	0.275127
560.321	2.44584	5.24942	6.5833	1.7899	1.09157	0.133333	0.483101	2.07375	0.6	0.247312	0.357143	1.31779	0.267123	6.66592	7.06577	0.281795	1.28295	0.331372	0.398452	0.248862	2.06599	0.234568	1.18002	23.0218	2.72698	1.99231	0.827731	0.442685	8.63534	0.455774	0.11407	0.918203	0.231106	0.459709	0.119874	0.572736	0.428895
562.328	1.68603	1.52295	1.0616	1.41845	0.843407	0.079167	0.236581	0.8577	0.293651	0.207885	0.403361	1.02256	0.267123	5.44276	2.39103	0.190773	0.174807	0.224871	0.177128	0.180745	2.73908	0.074074	0.686411	7.84749	1.58503	1.84385	0.747899	0.277898	1.72816	0.356265	0.082915	0.564555	0.071979	0.292865	0.082019	0.534309	0.505723
[truncated: 224 more rows]

## Sheet: SCC differentiated
	Poorly differentiated							Moderate/well differentiated
[truncated: 465 more rows]
